# Supplementary material for: Parameterized resetting model captures dose-dependent entrainment of the mouse circadian clock
Source: Nat Commun. 2025 Feb 6;16:1421. doi: 10.1038/s41467-025-56792-z (PMC11802799; doi:10.1038/s41467-025-56792-z)
Supplement: Supplementary file 4 — Source Data [file 41467_2025_56792_MOESM4_ESM.xlsx]

## Sheet: Figure 1
Fig. 1B	Phase (rad/2p)	F=0.0	F=0.1	F=0.2	F=0.3	F=0.4	F=0.5	F=0.6	F=0.7	F=0.8	F=0.9	F=0.10	F=0.11	F=0.12	F=0.13	F=0.14	F=0.15	F=0.16	F=0.17	F=0.18	F=0.19	F=0.20		Fig. 1C	F	PRC amplitude	SR amplitude		Fig. 1D	F	Max phase shift	SR phase
	0	0	0.0158628	0.0314165	0.0463868	0.0605595	0.0737918	0.0860104	0.0972001	0.107388	0.116631	0.125	0.132573	0.139429	0.145643	0.151284	0.156416	0.161096	0.165373	0.169293	0.172893	0.176208			0	0	2.84217e-17			0	0.999	0.5
	0.001	0	0.0158526	0.0313775	0.0463035	0.0604208	0.0735911	0.0857451	0.0968707	0.106998	0.116183	0.1245	0.132026	0.138839	0.145015	0.150623	0.155725	0.160378	0.164631	0.168529	0.172111	0.175409			0.01	0.00318314	0.00500006			0.01	0.998	0.25
	0.002	0	0.0158417	0.0313373	0.0462188	0.0602805	0.0733888	0.0854784	0.0965403	0.106607	0.115735	0.124	0.131479	0.13825	0.144388	0.149962	0.155034	0.15966	0.16389	0.167767	0.17133	0.174611			0.02	0.00636662	0.0100005			0.02	0.997	0.25
	0.003	0	0.0158303	0.0312961	0.0461326	0.0601387	0.0731851	0.0852105	0.096209	0.106215	0.115287	0.1235	0.130932	0.137661	0.143762	0.149302	0.154345	0.158944	0.163151	0.167007	0.17055	0.173815			0.03	0.00955072	0.0150017			0.03	0.995	0.25
	0.004	0	0.0158183	0.0312538	0.0460451	0.0599953	0.0729799	0.0849413	0.0958767	0.105822	0.114839	0.123	0.130385	0.137073	0.143136	0.148643	0.153656	0.15823	0.162412	0.166247	0.169772	0.17302			0.04	0.0127358	0.020004			0.04	0.994	0.25
	0.005	0	0.0158057	0.0312103	0.0459561	0.0598505	0.0727733	0.0846709	0.0955434	0.105429	0.11439	0.1225	0.129839	0.136485	0.142511	0.147985	0.152969	0.157516	0.161675	0.165489	0.168996	0.172227			0.05	0.0159221	0.0250078			0.05	0.992	0.25
	0.006	0	0.0157924	0.0311658	0.0458657	0.0597041	0.0725652	0.0843992	0.0952091	0.105035	0.11394	0.122	0.129293	0.135898	0.141887	0.147328	0.152282	0.156803	0.160939	0.164733	0.16822	0.171435			0.06	0.01911	0.0300135			0.06	0.99	0.25
	0.007	0	0.0157786	0.0311202	0.045774	0.0595563	0.0723557	0.0841263	0.094874	0.104641	0.113491	0.1215	0.128748	0.135311	0.141264	0.146672	0.151597	0.156092	0.160205	0.163977	0.167446	0.170644			0.07	0.0222999	0.0350215			0.07	0.989	0.25
	0.008	0	0.0157642	0.0310736	0.0456809	0.059407	0.0721448	0.0838522	0.0945378	0.104246	0.113041	0.121	0.128202	0.134725	0.140641	0.146017	0.150913	0.155382	0.159472	0.163223	0.166674	0.169855			0.08	0.025492	0.0400321			0.08	0.987	0.25
	0.009	0	0.0157491	0.0310258	0.0455864	0.0592562	0.0719325	0.083577	0.0942008	0.10385	0.112591	0.1205	0.127657	0.134139	0.140019	0.145362	0.150229	0.154673	0.158739	0.162471	0.165903	0.169067			0.09	0.0286866	0.0450457			0.09	0.986	0.25
	0.01	0	0.0157335	0.030977	0.0454906	0.0591039	0.0717189	0.0833005	0.0938629	0.103454	0.11214	0.12	0.127112	0.133554	0.139398	0.144709	0.149547	0.153965	0.158009	0.161719	0.165133	0.168281			0.1	0.0318843	0.0500627			0.1	0.984	0.25
	0.011	0	0.0157173	0.0309271	0.0453934	0.0589503	0.0715038	0.0830228	0.093524	0.103057	0.11169	0.1195	0.126568	0.132969	0.138777	0.144056	0.148866	0.153258	0.157279	0.160969	0.164364	0.167496			0.11	0.0350849	0.0550836			0.11	0.982	0.25
	0.012	0	0.0157005	0.0308762	0.0452949	0.0587952	0.0712875	0.0827441	0.0931843	0.102659	0.111238	0.119	0.126023	0.132385	0.138157	0.143405	0.148186	0.152552	0.15655	0.16022	0.163597	0.166713			0.12	0.0382894	0.0601086			0.12	0.981	0.25
	0.013	0	0.0156831	0.0308242	0.045195	0.0586386	0.0710697	0.0824641	0.0928437	0.102261	0.110787	0.1185	0.125479	0.131802	0.137538	0.142754	0.147506	0.151848	0.155823	0.159473	0.162831	0.16593			0.13	0.0414977	0.0651382			0.13	0.979	0.25
	0.014	0	0.0156651	0.0307712	0.0450938	0.0584807	0.0708507	0.082183	0.0925022	0.101863	0.110336	0.118	0.124935	0.131218	0.136919	0.142103	0.146828	0.151144	0.155097	0.158726	0.162067	0.165149			0.14	0.0447101	0.0701728			0.14	0.978	0.25
	0.015	0	0.0156465	0.0307171	0.0449914	0.0583214	0.0706303	0.0819008	0.0921599	0.101463	0.109884	0.1175	0.124392	0.130636	0.136302	0.141454	0.14615	0.150441	0.154372	0.157981	0.161303	0.16437			0.15	0.0479274	0.0752127			0.15	0.976	0.25
	0.016	0	0.0156274	0.030662	0.0448876	0.0581607	0.0704087	0.0816176	0.0918167	0.101064	0.109432	0.117	0.123849	0.130053	0.135684	0.140806	0.145474	0.14974	0.153648	0.157237	0.160541	0.163591			0.16	0.0511492	0.0802585			0.16	0.974	0.25
	0.017	0	0.0156076	0.0306059	0.0447825	0.0579987	0.0701858	0.0813332	0.0914727	0.100663	0.108979	0.1165	0.123305	0.129471	0.135068	0.140158	0.144798	0.149039	0.152925	0.156494	0.159781	0.162814			0.17	0.0543767	0.0853104			0.17	0.973	0.25
	0.018	0	0.0155873	0.0305487	0.0446762	0.0578353	0.0699615	0.0810477	0.0911278	0.100262	0.108526	0.116	0.122763	0.12889	0.134452	0.139511	0.144124	0.14834	0.152203	0.155752	0.159021	0.162038			0.18	0.0576097	0.090369			0.18	0.971	0.25
	0.019	0	0.0155664	0.0304906	0.0445685	0.0576705	0.0697361	0.0807611	0.0907821	0.0998611	0.108074	0.1155	0.12222	0.128309	0.133836	0.138865	0.14345	0.147642	0.151483	0.155012	0.158263	0.161264			0.19	0.0608486	0.0954346			0.19	0.97	0.25
	0.02	0	0.0155449	0.0304314	0.0444597	0.0575045	0.0695094	0.0804735	0.0904356	0.0994591	0.10762	0.115	0.121678	0.127729	0.133222	0.13822	0.142777	0.146944	0.150763	0.154273	0.157505	0.160491			0.2	0.0640942	0.100508			0.2	0.968	0.25
	0.021	0	0.0155229	0.0303712	0.0443495	0.0573371	0.0692814	0.0801849	0.0900884	0.0990567	0.107167	0.1145	0.121136	0.127149	0.132608	0.137575	0.142105	0.146248	0.150045	0.153535	0.156749	0.159719			0.21	0.0673463	0.105589			0.21	0.966	0.25
	0.022	0	0.0155002	0.03031	0.0442382	0.0571684	0.0690522	0.0798952	0.0897403	0.0986537	0.106713	0.114	0.120594	0.126569	0.131994	0.136931	0.141434	0.145552	0.149328	0.152797	0.155995	0.158948			0.22	0.0706056	0.110678			0.22	0.965	0.25
	0.023	0	0.015477	0.0302478	0.0441255	0.0569984	0.0688218	0.0796044	0.0893914	0.0982502	0.106259	0.1135	0.120052	0.12599	0.131381	0.136288	0.140764	0.144858	0.148611	0.152062	0.155241	0.158178			0.23	0.0738726	0.115776			0.23	0.963	0.25
	0.024	0	0.0154533	0.0301846	0.0440117	0.0568271	0.0685902	0.0793127	0.0890418	0.0978462	0.105805	0.113	0.119511	0.125411	0.130769	0.135646	0.140095	0.144164	0.147896	0.151327	0.154489	0.15741			0.24	0.0771472	0.120883			0.24	0.961	0.25
	0.025	0	0.0154289	0.0301205	0.0438966	0.0566545	0.0683575	0.07902	0.0886914	0.0974416	0.105351	0.1125	0.118969	0.124833	0.130157	0.135004	0.139426	0.143472	0.147182	0.150593	0.153737	0.156643			0.25	0.0804305	0.126			0.25	0.96	0.25
	0.026	0	0.015404	0.0300553	0.0437804	0.0564807	0.0681235	0.0787262	0.0883402	0.0970366	0.104896	0.112	0.118428	0.124255	0.129546	0.134363	0.138759	0.14278	0.146469	0.14986	0.152987	0.155876			0.26	0.0837225	0.131127			0.26	0.958	0.25
	0.027	0	0.0153785	0.0299892	0.0436629	0.0563056	0.0678884	0.0784315	0.0879883	0.0966311	0.104441	0.1115	0.117888	0.123677	0.128936	0.133723	0.138092	0.142089	0.145756	0.149129	0.152238	0.155112			0.27	0.0870233	0.136265			0.27	0.956	0.25
	0.028	0	0.0153525	0.0299221	0.0435442	0.0561293	0.0676521	0.0781358	0.0876356	0.0962251	0.103986	0.111	0.117347	0.1231	0.128326	0.133083	0.137426	0.1414	0.145045	0.148398	0.15149	0.154348			0.28	0.0903344	0.141414			0.28	0.955	0.25
	0.029	0	0.0153259	0.0298541	0.0434244	0.0559518	0.0674147	0.0778391	0.0872822	0.0958186	0.10353	0.1105	0.116807	0.122523	0.127716	0.132445	0.136761	0.140711	0.144335	0.147669	0.150743	0.153585			0.29	0.0936553	0.146575			0.29	0.953	0.25
	0.03	0	0.0152987	0.0297851	0.0433034	0.055773	0.0671762	0.0775415	0.0869281	0.0954116	0.103075	0.11	0.116266	0.121947	0.127107	0.131807	0.136096	0.140023	0.143626	0.14694	0.149997	0.152824			0.3	0.0969862	0.151747			0.3	0.952	0.25
	0.031	0	0.015271	0.0297151	0.0431812	0.0555931	0.0669365	0.077243	0.0865733	0.0950042	0.102619	0.1095	0.115727	0.121371	0.126499	0.131169	0.135433	0.139336	0.142918	0.146213	0.149253	0.152064			0.31	0.100329	0.156933			0.31	0.95	0.25
	0.032	0	0.0152428	0.0296442	0.0430579	0.0554119	0.0666957	0.0769435	0.0862177	0.0945963	0.102163	0.109	0.115187	0.120796	0.125891	0.130532	0.13477	0.13865	0.14221	0.145487	0.148509	0.151304			0.32	0.103683	0.162131			0.32	0.948	0.25
	0.033	0	0.0152139	0.0295723	0.0429334	0.0552295	0.0664538	0.0766431	0.0858615	0.0941879	0.101706	0.1085	0.114647	0.12022	0.125284	0.129896	0.134108	0.137964	0.141504	0.144761	0.147767	0.150546			0.33	0.107048	0.167343			0.33	0.946	0.25
	0.034	0	0.0151846	0.0294995	0.0428078	0.055046	0.0662109	0.0763417	0.0855045	0.0937791	0.10125	0.108	0.114108	0.119646	0.124677	0.129261	0.133447	0.13728	0.140798	0.144037	0.147025	0.149789			0.34	0.110427	0.17257			0.34	0.945	0.25
	0.035	0	0.0151546	0.0294258	0.042681	0.0548613	0.0659668	0.0760395	0.0851469	0.0933698	0.100793	0.1075	0.113569	0.119071	0.124071	0.128626	0.132786	0.136596	0.140094	0.143314	0.146285	0.149033			0.35	0.113818	0.177811			0.35	0.943	0.25
	0.036	0	0.0151242	0.0293512	0.0425531	0.0546754	0.0657217	0.0757364	0.0847886	0.0929601	0.100336	0.107	0.11303	0.118497	0.123466	0.127992	0.132127	0.135913	0.13939	0.142591	0.145545	0.148278			0.36	0.117223	0.183068			0.36	0.941	0.25
	0.037	0	0.0150932	0.0292756	0.0424241	0.0544884	0.0654756	0.0754323	0.0844296	0.0925499	0.0998789	0.1065	0.112491	0.117923	0.12286	0.127359	0.131468	0.135231	0.138688	0.14187	0.144807	0.147524			0.37	0.120642	0.188341			0.37	0.94	0.25
	0.038	0	0.0150616	0.0291991	0.042294	0.0543003	0.0652284	0.0751274	0.08407	0.0921393	0.0994215	0.106	0.111953	0.11735	0.122256	0.126726	0.13081	0.13455	0.137986	0.141149	0.14407	0.146772			0.38	0.124076	0.193631			0.38	0.938	0.25
	0.039	0	0.0150295	0.0291217	0.0421628	0.054111	0.0649801	0.0748217	0.0837096	0.0917283	0.0989639	0.1055	0.111414	0.116777	0.121652	0.126094	0.130152	0.13387	0.137285	0.14043	0.143333	0.14602			0.39	0.127525	0.198937			0.39	0.936	0.25
	0.04	0	0.0149969	0.0290434	0.0420305	0.0539207	0.0647308	0.0745151	0.0833487	0.0913168	0.0985061	0.105	0.110876	0.116204	0.121048	0.125462	0.129495	0.133191	0.136585	0.139711	0.142598	0.145269			0.4	0.130989	0.204262			0.4	0.935	0.25
	0.041	0	0.0149637	0.0289642	0.0418972	0.0537292	0.0644805	0.0742076	0.0829871	0.0909049	0.098048	0.1045	0.110338	0.115632	0.120445	0.124831	0.128839	0.132512	0.135886	0.138994	0.141863	0.144519			0.41	0.134471	0.209606			0.41	0.933	0.25
	0.042	0	0.01493	0.0288841	0.0417627	0.0535366	0.0642293	0.0738993	0.0826249	0.0904926	0.0975898	0.104	0.1098	0.11506	0.119842	0.124201	0.128184	0.131834	0.135188	0.138277	0.14113	0.143771			0.42	0.13797	0.214968			0.42	0.931	0.25
	0.043	0	0.0148958	0.0288031	0.0416272	0.0533429	0.063977	0.0735901	0.082262	0.0900799	0.0971314	0.1035	0.109263	0.114489	0.11924	0.123571	0.127529	0.131157	0.13449	0.137561	0.140397	0.143023			0.43	0.141486	0.220351			0.43	0.929	0.25
	0.044	0	0.014861	0.0287212	0.0414906	0.0531481	0.0637237	0.0732802	0.0818985	0.0896668	0.0966728	0.103	0.108725	0.113917	0.118638	0.122942	0.126875	0.130481	0.133794	0.136846	0.139666	0.142276			0.44	0.145021	0.225755			0.44	0.927	0.25
	0.045	0	0.0148257	0.0286385	0.041353	0.0529523	0.0634694	0.0729694	0.0815344	0.0892532	0.096214	0.1025	0.108188	0.113347	0.118037	0.122313	0.126222	0.129805	0.133098	0.136132	0.138935	0.141531			0.45	0.148576	0.23118			0.45	0.926	0.25
	0.046	0	0.0147899	0.0285549	0.0412144	0.0527554	0.0632142	0.0726578	0.0811697	0.0888393	0.095755	0.102	0.107651	0.112776	0.117436	0.121685	0.12557	0.12913	0.132403	0.135419	0.138205	0.140786			0.46	0.152151	0.236627			0.46	0.924	0.25
	0.047	0	0.0147535	0.0284704	0.0410747	0.0525575	0.062958	0.0723454	0.0808044	0.088425	0.0952957	0.1015	0.107114	0.112206	0.116836	0.121058	0.124918	0.128456	0.131709	0.134707	0.137477	0.140042			0.47	0.155746	0.242098			0.47	0.922	0.25
	0.048	0	0.0147167	0.028385	0.040934	0.0523585	0.0627009	0.0720322	0.0804385	0.0880103	0.0948364	0.101	0.106577	0.111636	0.116236	0.120431	0.124266	0.127783	0.131016	0.133996	0.136749	0.139299			0.48	0.159363	0.247593			0.48	0.92	0.25
	0.049	0	0.0146793	0.0282988	0.0407922	0.0521585	0.0624428	0.0717183	0.080072	0.0875952	0.0943768	0.1005	0.106041	0.111066	0.115637	0.119805	0.123616	0.12711	0.130323	0.133285	0.136022	0.138557			0.49	0.163002	0.253112			0.49	0.918	0.25
	0.05	0	0.0146414	0.0282118	0.0406495	0.0519575	0.0621838	0.0714036	0.0797049	0.0871797	0.093917	0.1	0.105504	0.110497	0.115038	0.119179	0.122966	0.126439	0.129632	0.132575	0.135296	0.137816			0.5	0.166666	0.258658			0.5	0.917	0.25
	0.051	0	0.0146029	0.0281238	0.0405057	0.0517555	0.0619239	0.0710881	0.0793373	0.0867639	0.0934571	0.0995	0.104968	0.109928	0.114439	0.118554	0.122317	0.125767	0.128941	0.131866	0.134571	0.137076			0.51	0.170354	0.26423			0.51	0.915	0.25
	0.052	0	0.014564	0.0280351	0.040361	0.0515524	0.0616631	0.0707718	0.078969	0.0863476	0.092997	0.099	0.104432	0.109359	0.113841	0.117929	0.121668	0.125097	0.128251	0.131158	0.133846	0.136337			0.52	0.174068	0.26983			0.52	0.913	0.25
	0.053	0	0.0145246	0.0279455	0.0402152	0.0513484	0.0614013	0.0704548	0.0786003	0.085931	0.0925367	0.0985	0.103896	0.108791	0.113243	0.117305	0.12102	0.124427	0.127561	0.130451	0.133123	0.135599			0.53	0.177808	0.275459			0.53	0.911	0.25
	0.054	0	0.0144846	0.0278551	0.0400685	0.0511433	0.0611387	0.070137	0.0782309	0.0855141	0.0920762	0.098	0.10336	0.108223	0.112646	0.116681	0.120372	0.123758	0.126873	0.129745	0.1324	0.134861			0.54	0.181576	0.281118			0.54	0.909	0.25
	0.055	0	0.0144442	0.0277638	0.0399208	0.0509373	0.0608752	0.0698186	0.077861	0.0850967	0.0916155	0.0975	0.102824	0.107655	0.112049	0.116058	0.119726	0.12309	0.126185	0.129039	0.131679	0.134125			0.55	0.185372	0.286807			0.55	0.907	0.25
	0.056	0	0.0144032	0.0276717	0.0397722	0.0507303	0.0606108	0.0694993	0.0774905	0.084679	0.0911547	0.097	0.102289	0.107087	0.111453	0.115436	0.119079	0.122422	0.125498	0.128335	0.130958	0.133389			0.56	0.189198	0.292529			0.56	0.905	0.25
	0.057	0	0.0143617	0.0275789	0.0396226	0.0505224	0.0603455	0.0691794	0.0771196	0.084261	0.0906937	0.0965	0.101754	0.10652	0.110857	0.114814	0.118434	0.121756	0.124812	0.127631	0.130238	0.132655			0.57	0.193056	0.298285			0.57	0.903	0.25
	0.058	0	0.0143198	0.0274852	0.039472	0.0503135	0.0600794	0.0688588	0.076748	0.0838426	0.0902325	0.096	0.101219	0.105953	0.110261	0.114192	0.117789	0.121089	0.124126	0.126928	0.129519	0.131921			0.58	0.196946	0.304075			0.58	0.902	0.25
	0.059	0	0.0142773	0.0273907	0.0393205	0.0501037	0.0598124	0.0685374	0.076376	0.0834239	0.0897712	0.0955	0.100684	0.105387	0.109666	0.113571	0.117144	0.120424	0.123441	0.126225	0.1288	0.131188			0.59	0.200871	0.309901			0.59	0.9	0.25
	0.06	0	0.0142344	0.0272954	0.0391681	0.0498929	0.0595445	0.0682154	0.0760034	0.0830048	0.0893097	0.095	0.100149	0.10482	0.109071	0.11295	0.116501	0.119759	0.122757	0.125523	0.128083	0.130455			0.6	0.204832	0.315764			0.6	0.898	0.25
	0.061	0	0.0141909	0.0271993	0.0390147	0.0496812	0.0592759	0.0678926	0.0756303	0.0825854	0.0888481	0.0945	0.0996141	0.104254	0.108477	0.11233	0.115857	0.119094	0.122074	0.124823	0.127366	0.129724			0.61	0.20883	0.321667			0.61	0.896	0.25
	0.062	0	0.014147	0.0271024	0.0388604	0.0494686	0.0590064	0.0675692	0.0752567	0.0821656	0.0883862	0.094	0.0990795	0.103689	0.107883	0.111711	0.115215	0.118431	0.121391	0.124123	0.12665	0.128994			0.62	0.212866	0.32761			0.62	0.894	0.25
	0.063	0	0.0141026	0.0270047	0.0387052	0.049255	0.0587361	0.0672451	0.0748826	0.0817456	0.0879242	0.0935	0.0985451	0.103123	0.107289	0.111092	0.114573	0.117768	0.120709	0.123423	0.125935	0.128264			0.63	0.216944	0.333596			0.63	0.892	0.25
	0.064	0	0.0140577	0.0269062	0.0385491	0.0490406	0.0584649	0.0669203	0.0745079	0.0813252	0.0874621	0.093	0.0980108	0.102558	0.106696	0.110473	0.113931	0.117105	0.120027	0.122724	0.12522	0.127535			0.64	0.221065	0.339625			0.64	0.889	0.25
	0.065	0	0.0140123	0.026807	0.0383921	0.0488253	0.058193	0.0665949	0.0741328	0.0809044	0.0869998	0.0925	0.0974767	0.101993	0.106103	0.109855	0.11329	0.116444	0.119347	0.122027	0.124507	0.126807			0.65	0.22523	0.345701			0.65	0.887	0.25
	0.066	0	0.0139664	0.026707	0.0382342	0.048609	0.0579203	0.0662688	0.0737572	0.0804834	0.0865374	0.092	0.0969427	0.101428	0.105511	0.109237	0.11265	0.115782	0.118667	0.121329	0.123794	0.12608			0.66	0.229443	0.351824			0.66	0.885	0.25
	0.067	0	0.01392	0.0266062	0.0380754	0.0483919	0.0576468	0.0659421	0.0733811	0.080062	0.0860748	0.0915	0.0964089	0.100864	0.104919	0.10862	0.11201	0.115122	0.117987	0.120633	0.123081	0.125353			0.67	0.233706	0.357997			0.67	0.883	0.25
	0.068	0	0.0138732	0.0265047	0.0379157	0.048174	0.0573725	0.0656147	0.0730045	0.0796403	0.085612	0.091	0.0958752	0.1003	0.104327	0.108004	0.11137	0.114462	0.117309	0.119937	0.12237	0.124628			0.68	0.23802	0.364223			0.68	0.881	0.25
	0.069	0	0.0138259	0.0264024	0.0377552	0.0479551	0.0570974	0.0652867	0.0726275	0.0792183	0.0851491	0.0905	0.0953416	0.0997356	0.103735	0.107387	0.110731	0.113803	0.116631	0.119242	0.121659	0.123903			0.69	0.242389	0.370503			0.69	0.879	0.25
	0.07	0	0.0137781	0.0262994	0.0375938	0.0477354	0.0568215	0.064958	0.0722499	0.078796	0.084686	0.09	0.0948082	0.0991719	0.103144	0.106771	0.110093	0.113144	0.115953	0.118548	0.12095	0.123178			0.7	0.246816	0.37684			0.7	0.877	0.25
	0.071	0	0.0137299	0.0261956	0.0374316	0.0475149	0.0565449	0.0646287	0.0718719	0.0783734	0.0842228	0.0895	0.0942749	0.0986085	0.102554	0.106156	0.109455	0.112486	0.115277	0.117854	0.12024	0.122455			0.71	0.251304	0.383237			0.71	0.874	0.25
	0.072	0	0.0136812	0.0260911	0.0372685	0.0472935	0.0562676	0.0642989	0.0714935	0.0779505	0.0837595	0.089	0.0937417	0.0980453	0.101963	0.105541	0.108818	0.111828	0.114601	0.117161	0.119532	0.121732			0.72	0.255858	0.389697			0.72	0.872	0.25
	0.073	0	0.013632	0.0259858	0.0371045	0.0470713	0.0559895	0.0639684	0.0711146	0.0775273	0.083296	0.0885	0.0932087	0.0974824	0.101373	0.104927	0.108181	0.111171	0.113925	0.116469	0.118824	0.121011			0.73	0.26048	0.396223			0.73	0.87	0.25
	0.074	0	0.0135824	0.0258798	0.0369397	0.0468483	0.0557106	0.0636372	0.0707352	0.0771038	0.0828324	0.088	0.0926758	0.0969197	0.100784	0.104313	0.107545	0.110515	0.11325	0.115777	0.118117	0.120289			0.74	0.265173	0.402818			0.74	0.867	0.25
	0.075	0	0.0135323	0.0257731	0.0367741	0.0466244	0.0554311	0.0633055	0.0703554	0.07668	0.0823686	0.0875	0.092143	0.0963572	0.100194	0.103699	0.106909	0.109859	0.112576	0.115086	0.117411	0.119569			0.75	0.269947	0.409486			0.75	0.865	0.25
	0.076	0	0.0134817	0.0256657	0.0366077	0.0463997	0.0551508	0.0629732	0.0699751	0.0762559	0.0819047	0.087	0.0916103	0.095795	0.0996054	0.103086	0.106274	0.109203	0.111902	0.114396	0.116705	0.118849			0.76	0.2748	0.416231			0.76	0.863	0.25
	0.077	0	0.0134307	0.0255575	0.0364404	0.0461743	0.0548698	0.0626404	0.0695945	0.0758316	0.0814407	0.0865	0.0910778	0.095233	0.0990167	0.102473	0.105639	0.108549	0.111229	0.113706	0.116	0.11813			0.77	0.279744	0.423057			0.77	0.86	0.25
	0.078	0	0.0133792	0.0254487	0.0362723	0.045948	0.0545881	0.0623069	0.0692133	0.0754069	0.0809765	0.086	0.0905454	0.0946713	0.0984284	0.10186	0.105005	0.107894	0.110557	0.113017	0.115296	0.117412			0.78	0.28478	0.42997			0.78	0.858	0.25
	0.079	0	0.0133273	0.0253391	0.0361035	0.0457209	0.0543057	0.0619729	0.0688318	0.074982	0.0805122	0.0855	0.0900131	0.0941098	0.0978404	0.101248	0.104371	0.107241	0.109885	0.112329	0.114592	0.116694			0.79	0.289919	0.436974			0.79	0.855	0.25
	0.08	0	0.013275	0.0252289	0.0359338	0.0454931	0.0540225	0.0616383	0.0684498	0.0745568	0.0800477	0.085	0.0894809	0.0935485	0.0972528	0.100637	0.103738	0.106588	0.109214	0.111641	0.113889	0.115977			0.8	0.295166	0.444075			0.8	0.852	0.25
	0.081	0	0.0132222	0.0251179	0.0357633	0.0452645	0.0537387	0.0613031	0.0680674	0.0741313	0.0795831	0.0845	0.0889489	0.0929874	0.0966654	0.100026	0.103105	0.105935	0.108543	0.110954	0.113187	0.115261			0.81	0.300532	0.451279			0.81	0.85	0.25
	0.082	0	0.0131689	0.0250063	0.0355921	0.0450351	0.0534543	0.0609674	0.0676846	0.0737056	0.0791184	0.084	0.0884169	0.0924266	0.0960784	0.0994148	0.102472	0.105283	0.107873	0.110267	0.112485	0.114546			0.82	0.306027	0.458594			0.82	0.847	0.25
	0.083	0	0.0131152	0.0248939	0.0354201	0.044805	0.0531691	0.0606311	0.0673014	0.0732796	0.0786536	0.0835	0.0878851	0.091866	0.0954917	0.0988044	0.10184	0.104631	0.107204	0.109581	0.111784	0.113831			0.83	0.311659	0.466027			0.83	0.844	0.25
	0.084	0	0.0130611	0.0247809	0.0352473	0.0445741	0.0528833	0.0602942	0.0669177	0.0728533	0.0781886	0.083	0.0873534	0.0913056	0.0949053	0.0981944	0.101209	0.10398	0.106535	0.108896	0.111084	0.113117			0.84	0.317444	0.473588			0.84	0.841	0.25
	0.085	0	0.0130065	0.0246672	0.0350737	0.0443424	0.0525968	0.0599569	0.0665337	0.0724268	0.0777235	0.0825	0.0868218	0.0907454	0.0943191	0.0975847	0.100578	0.10333	0.105866	0.108211	0.110384	0.112403			0.85	0.323397	0.481285			0.85	0.838	0.25
	0.086	0	0.0129515	0.0245528	0.0348994	0.0441101	0.0523097	0.059619	0.0661493	0.072	0.0772583	0.082	0.0862903	0.0901854	0.0937333	0.0969755	0.0999473	0.10268	0.105198	0.107527	0.109685	0.11169			0.86	0.329536	0.489132			0.86	0.835	0.25
	0.087	0	0.0128961	0.0244378	0.0347244	0.0438769	0.0520219	0.0592806	0.0657645	0.0715729	0.076793	0.0815	0.085759	0.0896256	0.0931478	0.0963666	0.0993171	0.10203	0.104531	0.106844	0.108987	0.110978			0.87	0.335881	0.497141			0.87	0.832	0.25
	0.088	0	0.0128403	0.0243221	0.0345486	0.0436431	0.0517334	0.0589416	0.0653792	0.0711456	0.0763275	0.081	0.0852277	0.0890661	0.0925626	0.095758	0.0986874	0.101381	0.103864	0.106161	0.108289	0.110267			0.88	0.342457	0.505326			0.88	0.829	0.25
	0.089	0	0.012784	0.0242058	0.034372	0.0434085	0.0514444	0.0586021	0.0649936	0.0707181	0.0758619	0.0805	0.0846966	0.0885067	0.0919777	0.0951499	0.0980581	0.100732	0.103198	0.105478	0.107592	0.109556			0.89	0.349294	0.513708			0.89	0.825	0.25
	0.09	0	0.0127273	0.0240888	0.0341947	0.0431733	0.0511547	0.0582621	0.0646077	0.0702903	0.0753962	0.08	0.0841655	0.0879476	0.091393	0.0945421	0.0974292	0.100084	0.102532	0.104796	0.106895	0.108845			0.9	0.356433	0.522306			0.9	0.822	0.25
	0.091	0	0.0126702	0.0239711	0.0340167	0.0429373	0.0508643	0.0579217	0.0642213	0.0698622	0.0749304	0.0795	0.0836346	0.0873886	0.0908087	0.0939347	0.0968008	0.0994365	0.101867	0.104115	0.106199	0.108136			0.91	0.363919	0.531147			0.91	0.818	0.25
	0.092	0	0.0126126	0.0238528	0.033838	0.0427006	0.0505734	0.0575807	0.0638346	0.0694339	0.0744645	0.079	0.0831038	0.0868299	0.0902246	0.0933276	0.0961727	0.0987893	0.101203	0.103434	0.105503	0.107427			0.92	0.371811	0.540264			0.92	0.814	0.25
	0.093	0	0.0125547	0.0237339	0.0336585	0.0424632	0.0502818	0.0572392	0.0634475	0.0690054	0.0739984	0.0785	0.0825731	0.0862713	0.0896408	0.0927208	0.0955451	0.0981426	0.100538	0.102754	0.104809	0.106718			0.93	0.380193	0.549696			0.93	0.81	0.25
	0.094	0	0.0124963	0.0236143	0.0334784	0.0422252	0.0499897	0.0568972	0.06306	0.0685766	0.0735323	0.078	0.0820424	0.085713	0.0890573	0.0921145	0.0949179	0.0974964	0.0998748	0.102075	0.104114	0.10601			0.94	0.389172	0.559497			0.94	0.805	0.25
	0.095	0	0.0124375	0.0234941	0.0332975	0.0419864	0.0496969	0.0565547	0.0626722	0.0681476	0.073066	0.0775	0.0815119	0.0851548	0.0884741	0.0915084	0.0942911	0.0968506	0.0992116	0.101395	0.103421	0.105303			0.95	0.398913	0.569738			0.95	0.801	0.25
	0.096	0	0.0123783	0.0233733	0.033116	0.041747	0.0494036	0.0562118	0.062284	0.0677184	0.0725996	0.077	0.0809815	0.0845969	0.0878911	0.0909027	0.0936646	0.0962053	0.098549	0.100717	0.102727	0.104596			0.96	0.409665	0.58052			0.96	0.795	0.25
	0.097	0	0.0123187	0.0232519	0.0329337	0.041507	0.0491096	0.0558683	0.0618955	0.067289	0.0721331	0.0765	0.0804512	0.0840391	0.0873084	0.0902973	0.0930386	0.0955604	0.0978868	0.100039	0.102035	0.10389			0.97	0.421834	0.591999			0.97	0.789	0.25
	0.098	0	0.0122587	0.0231299	0.0327508	0.0412662	0.0488151	0.0555244	0.0615066	0.0668593	0.0716665	0.076	0.079921	0.0834815	0.086726	0.0896923	0.092413	0.0949159	0.0972251	0.0993614	0.101343	0.103185			0.98	0.436231	0.604439			0.98	0.782	0.25
	0.099	0	0.0121983	0.0230072	0.0325672	0.0410248	0.04852	0.0551801	0.0611173	0.0664294	0.0711998	0.0755	0.0793909	0.0829241	0.0861438	0.0890876	0.0917878	0.0942719	0.0965639	0.0986844	0.100651	0.10248			0.99	0.454937	0.618408			0.99	0.773	0.25
	0.1	0	0.0121375	0.0228839	0.0323829	0.0407828	0.0482243	0.0548352	0.0607278	0.0659992	0.0707329	0.075	0.0788608	0.0823669	0.0855619	0.0884832	0.0911629	0.0936283	0.0959032	0.0980079	0.0999603	0.101776			1	0.4995	0.63662			1	0.751	0.25025
	0.101	0	0.0120763	0.0227601	0.032198	0.0405401	0.0479281	0.0544899	0.0603378	0.0655689	0.070266	0.0745	0.0783309	0.0818098	0.0849802	0.0878792	0.0905384	0.0929852	0.095243	0.097332	0.0992699	0.101072			1.01	0.909859	0.6546			1.01	0.751	0.25
	0.102	0	0.0120147	0.0226356	0.0320124	0.0402968	0.0476313	0.0541442	0.0599476	0.0651383	0.069799	0.074	0.0778011	0.081253	0.0843988	0.0872754	0.0899143	0.0923425	0.0945832	0.0966565	0.09858	0.100369			1.02	0.950599	0.668006			1.02	0.751	0.25
	0.103	0	0.0119527	0.0225106	0.0318261	0.0400528	0.047334	0.053798	0.059557	0.0647075	0.0693318	0.0735	0.0772713	0.0806963	0.0838177	0.086672	0.0892906	0.0917002	0.0939239	0.0959816	0.0978906	0.099666			1.03	0.966163	0.679627			1.03	0.751	0.25
	0.104	0	0.0118904	0.0223849	0.0316392	0.0398082	0.0470361	0.0534514	0.0591661	0.0642765	0.0688646	0.073	0.0767417	0.0801398	0.0832368	0.0860689	0.0886672	0.0910583	0.093265	0.0953071	0.0972018	0.0989639			1.04	0.974215	0.690069			1.04	0.751	0.25
	0.105	0	0.0118276	0.0222587	0.0314516	0.039563	0.0467377	0.0531043	0.0587749	0.0638453	0.0683973	0.0725	0.0762121	0.0795834	0.0826561	0.0854661	0.0880442	0.0904168	0.0926066	0.0946331	0.0965134	0.0982623			1.05	0.979112	0.699624			1.05	0.751	0.25
	0.106	0	0.0117645	0.0221319	0.0312635	0.0393172	0.0464387	0.0527568	0.0583833	0.0634139	0.0679298	0.072	0.0756827	0.0790273	0.0820757	0.0848636	0.0874216	0.0897758	0.0919486	0.0939596	0.0958256	0.0975613			1.06	0.982399	0.708468			1.06	0.751	0.25
	0.107	0	0.011701	0.0220046	0.0310746	0.0390708	0.0461392	0.0524088	0.0579914	0.0629823	0.0674623	0.0715	0.0751533	0.0784713	0.0814955	0.0842614	0.0867993	0.0891351	0.0912911	0.0932866	0.0951383	0.0968608			1.07	0.984757	0.716718			1.07	0.751	0.25
	0.108	0	0.0116371	0.0218766	0.0308852	0.0388238	0.0458392	0.0520605	0.0575992	0.0625504	0.0669947	0.071	0.074624	0.0779154	0.0809155	0.0836595	0.0861774	0.0884948	0.090634	0.0926141	0.0944515	0.0961608			1.08	0.986529	0.724461			1.08	0.751	0.25
	0.109	0	0.0115728	0.0217481	0.0306951	0.0385762	0.0455386	0.0517117	0.0572067	0.0621184	0.0665269	0.0705	0.0740948	0.0773598	0.0803358	0.0830579	0.0855558	0.0878549	0.0899774	0.091942	0.0937652	0.0954614			1.09	0.987909	0.73176			1.09	0.751	0.25
	0.11	0	0.0115082	0.0216191	0.0305044	0.038328	0.0452376	0.0513625	0.0568139	0.0616862	0.0660591	0.07	0.0735657	0.0768043	0.0797564	0.0824566	0.0849345	0.0872155	0.0893211	0.0912703	0.0930794	0.0947624			1.1	0.989015	0.738665			1.1	0.751	0.25
	0.111	0	0.0114431	0.0214895	0.0303131	0.0380792	0.044936	0.0510129	0.0564208	0.0612537	0.0655912	0.0695	0.0730367	0.0762489	0.0791771	0.0818556	0.0843136	0.0865764	0.0886653	0.0905992	0.0923941	0.094064			1.11	0.989921	0.745218			1.11	0.751	0.25
	0.112	0	0.0113778	0.0213593	0.0301212	0.0378298	0.0446339	0.0506629	0.0560274	0.0608211	0.0651231	0.069	0.0725078	0.0756938	0.0785981	0.0812549	0.0836931	0.0859376	0.0880099	0.0899285	0.0917092	0.0933661			1.12	0.990676	0.751452			1.12	0.751	0.25
	0.113	0	0.011312	0.0212286	0.0299287	0.0375799	0.0443313	0.0503125	0.0556337	0.0603883	0.064655	0.0685	0.0719789	0.0751387	0.0780193	0.0806544	0.0830728	0.0852993	0.087355	0.0892582	0.0910248	0.0926687			1.13	0.991315	0.757396			1.13	0.751	0.25
	0.114	0	0.0112459	0.0210973	0.0297356	0.0373294	0.0440283	0.0499616	0.0552396	0.0599553	0.0641868	0.068	0.0714501	0.0745839	0.0774407	0.0800542	0.0824529	0.0846613	0.0867004	0.0885884	0.0903409	0.0919717			1.14	0.991863	0.763074			1.14	0.751	0.25
	0.115	0	0.0111794	0.0209656	0.029542	0.0370783	0.0437247	0.0496104	0.0548453	0.0595221	0.0637185	0.0675	0.0709214	0.0740292	0.0768624	0.0794543	0.0818334	0.0840237	0.0860463	0.087919	0.0896575	0.0912753			1.15	0.992338	0.768508			1.15	0.751	0.25
	0.116	0	0.0111126	0.0208332	0.0293477	0.0368267	0.0434207	0.0492588	0.0544508	0.0590887	0.0632502	0.067	0.0703928	0.0734746	0.0762843	0.0788547	0.0812141	0.0833865	0.0853925	0.0872501	0.0889745	0.0905793			1.16	0.992754	0.773714			1.16	0.751	0.25
	0.117	0	0.0110454	0.0207004	0.0291529	0.0365746	0.0431161	0.0489068	0.0540559	0.0586552	0.0627817	0.0665	0.0698643	0.0729202	0.0757063	0.0782554	0.0805952	0.0827496	0.0847392	0.0865815	0.088292	0.0898839			1.17	0.993121	0.778711			1.17	0.751	0.25
	0.118	0	0.0109779	0.020567	0.0289575	0.0363218	0.0428112	0.0485545	0.0536607	0.0582214	0.0623131	0.066	0.0693358	0.072366	0.0751286	0.0776563	0.0799766	0.0821131	0.0840862	0.0859134	0.0876099	0.0891888			1.18	0.993447	0.783511			1.18	0.751	0.25
	0.119	0	0.01091	0.0204331	0.0287615	0.0360686	0.0425057	0.0482017	0.0532653	0.0577875	0.0618445	0.0655	0.0688075	0.0718119	0.0745511	0.0770575	0.0793583	0.0814769	0.0834337	0.0852458	0.0869283	0.0884943			1.19	0.993739	0.788127			1.19	0.751	0.25
	0.12	0	0.0108418	0.0202987	0.0285649	0.0358148	0.0421998	0.0478486	0.0528696	0.0573534	0.0613758	0.065	0.0682792	0.0712579	0.0739738	0.0764589	0.0787403	0.0808411	0.0827815	0.0845785	0.0862471	0.0878002			1.2	0.994002	0.792572			1.2	0.751	0.25
	0.121	0	0.0107732	0.0201638	0.0283679	0.0355605	0.0418934	0.0474951	0.0524736	0.0569191	0.0609069	0.0645	0.067751	0.0707041	0.0733968	0.0758606	0.0781226	0.0802057	0.0821297	0.0839116	0.0855663	0.0871066			1.21	0.99424	0.796855			1.21	0.751	0.25
	0.122	0	0.0107043	0.0200284	0.0281702	0.0353057	0.0415865	0.0471412	0.0520773	0.0564847	0.060438	0.064	0.0672228	0.0701504	0.0728199	0.0752626	0.0775052	0.0795705	0.0814782	0.0832452	0.084886	0.0864135			1.22	0.994456	0.800986			1.22	0.751	0.25
	0.123	0	0.010635	0.0198925	0.027972	0.0350503	0.0412793	0.046787	0.0516808	0.05605	0.0599691	0.0635	0.0666948	0.0695969	0.0722432	0.0746648	0.0768881	0.0789358	0.0808272	0.0825792	0.0842061	0.0857207			1.23	0.994654	0.804974			1.23	0.751	0.25
	0.124	0	0.0105654	0.0197561	0.0277733	0.0347945	0.0409715	0.0464324	0.051284	0.0556152	0.0595	0.063	0.0661668	0.0690435	0.0716667	0.0740672	0.0762713	0.0783013	0.0801765	0.0819135	0.0835267	0.0850285			1.24	0.994835	0.808826			1.24	0.751	0.25
	0.125	0	0.0104955	0.0196192	0.027574	0.0345381	0.0406634	0.0460775	0.050887	0.0551803	0.0590309	0.0625	0.0656388	0.0684903	0.0710904	0.07347	0.0756548	0.0776672	0.0795262	0.0812483	0.0828476	0.0843366			1.25	0.995001	0.81255			1.25	0.751	0.25
	0.126	0	0.0104252	0.0194818	0.0273743	0.0342812	0.0403547	0.0457222	0.0504897	0.0547451	0.0585616	0.062	0.065111	0.0679372	0.0705144	0.0728729	0.0750386	0.0770334	0.0788762	0.0805834	0.082169	0.0836453			1.26	0.995155	0.816151			1.26	0.751	0.25
	0.127	0	0.0103546	0.0193439	0.0271739	0.0340239	0.0400457	0.0453666	0.0500921	0.0543098	0.0580923	0.0615	0.0645832	0.0673842	0.0699385	0.0722761	0.0744226	0.0763999	0.0782266	0.0799189	0.0814908	0.0829543			1.27	0.995297	0.819638			1.27	0.751	0.25
	0.128	0	0.0102837	0.0192056	0.0269731	0.033766	0.0397362	0.0450106	0.0496943	0.0538744	0.057623	0.061	0.0640555	0.0668313	0.0693628	0.0716795	0.073807	0.0757668	0.0775774	0.0792548	0.0808129	0.0822638			1.28	0.995429	0.823014			1.28	0.751	0.25
	0.129	0	0.0102125	0.0190668	0.0267718	0.0335077	0.0394264	0.0446543	0.0492962	0.0534387	0.0571535	0.0605	0.0635279	0.0662786	0.0687872	0.0710832	0.0731916	0.0751339	0.0769285	0.0785911	0.0801355	0.0815736			1.29	0.995553	0.826285			1.29	0.751	0.25
	0.13	0	0.0101409	0.0189275	0.0265699	0.0332488	0.0391161	0.0442977	0.0488979	0.053003	0.056684	0.06	0.0630003	0.0657261	0.0682119	0.0704871	0.0725765	0.0745014	0.0762799	0.0779278	0.0794585	0.0808839			1.3	0.995667	0.829457			1.3	0.751	0.25
	0.131	0	0.010069	0.0187877	0.0263676	0.0329895	0.0388053	0.0439407	0.0484994	0.052567	0.0562143	0.0595	0.0624728	0.0651736	0.0676368	0.0698912	0.0719617	0.0738692	0.0756317	0.0772648	0.0787819	0.0801947			1.31	0.995775	0.832533			1.31	0.751	0.25
	0.132	0	0.00999684	0.0186475	0.0261647	0.0327298	0.0384942	0.0435834	0.0481006	0.0521309	0.0557447	0.059	0.0619454	0.0646213	0.0670618	0.0692956	0.0713472	0.0732373	0.0749838	0.0766022	0.0781056	0.0795058			1.32	0.995876	0.835519			1.32	0.751	0.25
	0.133	0	0.00992433	0.0185068	0.0259614	0.0324695	0.0381827	0.0432258	0.0477016	0.0516947	0.0552749	0.0585	0.061418	0.0640691	0.066487	0.0687002	0.0707329	0.0726057	0.0743363	0.0759399	0.0774298	0.0788173			1.33	0.99597	0.838418			1.33	0.751	0.25
	0.134	0	0.0098515	0.0183657	0.0257575	0.0322089	0.0378708	0.0428678	0.0473023	0.0512583	0.0548051	0.058	0.0608907	0.063517	0.0659124	0.068105	0.0701189	0.0719744	0.0736891	0.075278	0.0767543	0.0781292			1.34	0.996059	0.841233			1.34	0.751	0.25
	0.135	0	0.00977837	0.0182241	0.0255532	0.0319477	0.0375585	0.0425096	0.0469028	0.0508217	0.0543352	0.0575	0.0603635	0.0629651	0.065338	0.0675101	0.0695051	0.0713434	0.0730422	0.0746165	0.0760792	0.0774415			1.35	0.996143	0.843969			1.35	0.751	0.25
	0.136	0	0.00970494	0.0180821	0.0253484	0.0316861	0.0372458	0.042151	0.0465031	0.050385	0.0538652	0.057	0.0598363	0.0624133	0.0647637	0.0669153	0.0688916	0.0707126	0.0723956	0.0739553	0.0754044	0.0767542			1.36	0.996223	0.846629			1.36	0.751	0.25
	0.137	0	0.0096312	0.0179396	0.0251431	0.0314241	0.0369327	0.0417921	0.0461031	0.0499482	0.0533952	0.0565	0.0593092	0.0618616	0.0641896	0.0663208	0.0682784	0.0700822	0.0717493	0.0732944	0.0747301	0.0760673			1.37	0.996298	0.849216			1.37	0.751	0.25
	0.138	0	0.00955716	0.0177967	0.0249374	0.0311616	0.0366192	0.0414329	0.045703	0.0495112	0.052925	0.056	0.0587822	0.06131	0.0636157	0.0657265	0.0676654	0.0694521	0.0711034	0.0726339	0.074056	0.0753808			1.38	0.996369	0.851732			1.38	0.751	0.25
	0.139	0	0.00948282	0.0176534	0.0247312	0.0308986	0.0363054	0.0410735	0.0453026	0.0490741	0.0524549	0.0555	0.0582552	0.0607585	0.0630419	0.0651323	0.0670526	0.0688222	0.0704578	0.0719737	0.0733824	0.0746946			1.39	0.996436	0.854181			1.39	0.751	0.25
	0.14	0	0.00940819	0.0175096	0.0245245	0.0306353	0.0359911	0.0407137	0.0449019	0.0486368	0.0519846	0.055	0.0577283	0.0602072	0.0624683	0.0645384	0.0664401	0.0681926	0.0698125	0.0713139	0.0727091	0.0740089			1.4	0.9965	0.856565			1.4	0.751	0.25
	0.141	0	0.00933326	0.0173654	0.0243174	0.0303715	0.0356766	0.0403536	0.0445011	0.0481994	0.0515143	0.0545	0.0572014	0.0596559	0.0618949	0.0639448	0.0658279	0.0675633	0.0691674	0.0706543	0.0720361	0.0733234			1.41	0.996561	0.858886			1.41	0.751	0.25
	0.142	0	0.00925804	0.0172208	0.0241099	0.0301073	0.0353616	0.0399932	0.0441	0.0477618	0.0510439	0.054	0.0566746	0.0591048	0.0613216	0.0633513	0.0652158	0.0669343	0.0685227	0.0699951	0.0713635	0.0726384			1.42	0.996619	0.861148			1.42	0.751	0.25
	0.143	0	0.00918254	0.0170758	0.0239019	0.0298427	0.0350463	0.0396326	0.0436988	0.0473242	0.0505735	0.0535	0.0561479	0.0585538	0.0607485	0.062758	0.0646041	0.0663055	0.0678783	0.0693363	0.0706913	0.0719537			1.43	0.996675	0.863352			1.43	0.751	0.25
	0.144	0	0.00910675	0.0169304	0.0236934	0.0295777	0.0347306	0.0392716	0.0432973	0.0468863	0.0501029	0.053	0.0556212	0.0580029	0.0601756	0.0621649	0.0639925	0.065677	0.0672342	0.0686777	0.0700194	0.0712694			1.44	0.996728	0.8655			1.44	0.751	0.25
	0.145	0	0.00903068	0.0167846	0.0234845	0.0293122	0.0344146	0.0389104	0.0428956	0.0464484	0.0496324	0.0525	0.0550946	0.0574521	0.0596028	0.061572	0.0633812	0.0650488	0.0665903	0.0680195	0.0693478	0.0705854			1.45	0.996778	0.867595			1.45	0.751	0.25
	0.146	0	0.00895433	0.0166383	0.0232752	0.0290464	0.0340982	0.0385489	0.0424937	0.0460103	0.0491617	0.052	0.054568	0.0569014	0.0590302	0.0609793	0.0627701	0.0644208	0.0659468	0.0673615	0.0686765	0.0699018			1.46	0.996826	0.869638			1.46	0.751	0.25
	0.147	0	0.00887771	0.0164917	0.0230655	0.0287801	0.0337815	0.0381871	0.0420917	0.0455721	0.048691	0.0515	0.0540415	0.0563509	0.0584577	0.0603868	0.0621592	0.0637931	0.0653035	0.0667039	0.0680056	0.0692185			1.47	0.996873	0.871631			1.47	0.751	0.25
	0.148	0	0.00880081	0.0163447	0.0228553	0.0285135	0.0334645	0.0378251	0.0416894	0.0451337	0.0482203	0.051	0.053515	0.0558004	0.0578853	0.0597944	0.0615486	0.0631656	0.0646605	0.0660466	0.0673349	0.0685355			1.48	0.996917	0.873576			1.48	0.751	0.25
	0.149	0	0.00872364	0.0161973	0.0226448	0.0282465	0.0331471	0.0374628	0.0412869	0.0446952	0.0477494	0.0505	0.0529887	0.05525	0.0573131	0.0592023	0.0609382	0.0625384	0.0640178	0.0653895	0.0666646	0.0678529			1.49	0.996959	0.875475			1.49	0.751	0.25
	0.15	0	0.0086462	0.0160495	0.0224338	0.0279791	0.0328294	0.0371002	0.0408842	0.0442567	0.0472786	0.05	0.0524623	0.0546998	0.0567411	0.0586104	0.060328	0.0619114	0.0633754	0.0647328	0.0659947	0.0671706			1.5	0.997	0.877328			1.5	0.751	0.25
	0.151	0	0.00856849	0.0159013	0.0222224	0.0277113	0.0325114	0.0367373	0.0404814	0.0438179	0.0468076	0.0495	0.051936	0.0541496	0.0561692	0.0580186	0.059718	0.0612847	0.0627332	0.0640764	0.065325	0.0664886			1.51	0.997039	0.879138			1.51	0.751	0.25
	0.152	0	0.00849052	0.0157527	0.0220106	0.0274431	0.032193	0.0363742	0.0400783	0.0433791	0.0463366	0.049	0.0514098	0.0535996	0.0555974	0.057427	0.0591082	0.0606582	0.0620913	0.0634202	0.0646556	0.065807			1.52	0.997077	0.880907			1.52	0.751	0.25
	0.153	0	0.00841229	0.0156038	0.0217984	0.0271746	0.0318743	0.0360109	0.0396751	0.0429401	0.0458655	0.0485	0.0508836	0.0530496	0.0550258	0.0568356	0.0584987	0.0600319	0.0614497	0.0627643	0.0639866	0.0651257			1.53	0.997113	0.882634			1.53	0.751	0.25
	0.154	0	0.0083338	0.0154545	0.0215858	0.0269057	0.0315553	0.0356473	0.0392716	0.042501	0.0453944	0.048	0.0503575	0.0524997	0.0544543	0.0562443	0.0578893	0.0594059	0.0608083	0.0621087	0.0633178	0.0644447			1.54	0.997148	0.884322			1.54	0.751	0.25
	0.155	0	0.00825505	0.0153048	0.0213729	0.0266364	0.031236	0.0352834	0.038868	0.0420618	0.0449233	0.0475	0.0498314	0.05195	0.053883	0.0556533	0.0572802	0.0587801	0.0601672	0.0614534	0.0626493	0.063764			1.55	0.997182	0.885973			1.55	0.751	0.25
	0.156	0	0.00817605	0.0151548	0.0211595	0.0263668	0.0309164	0.0349193	0.0384643	0.0416225	0.044452	0.047	0.0493053	0.0514003	0.0533118	0.0550624	0.0566712	0.0581545	0.0595263	0.0607984	0.0619811	0.0630836			1.56	0.997214	0.887586			1.56	0.751	0.25
	0.157	0	0.0080968	0.0150044	0.0209458	0.0260968	0.0305965	0.034555	0.0380603	0.0411831	0.0439807	0.0465	0.0487794	0.0508507	0.0527407	0.0544716	0.0560625	0.0575292	0.0588857	0.0601436	0.0613133	0.0624035			1.57	0.997246	0.889164			1.57	0.751	0.25
	0.158	0	0.00801731	0.0148537	0.0207317	0.0258265	0.0302763	0.0341904	0.0376561	0.0407436	0.0435094	0.046	0.0482534	0.0503012	0.0521698	0.0538811	0.0554539	0.0569041	0.0582453	0.0594891	0.0606456	0.0617237			1.58	0.997276	0.890707			1.58	0.751	0.25
	0.159	0	0.00793757	0.0147026	0.0205172	0.0255558	0.0299558	0.0338256	0.0372518	0.0403039	0.043038	0.0455	0.0477275	0.0497519	0.0515989	0.0532907	0.0548455	0.0562792	0.0576051	0.0588348	0.0599783	0.0610442			1.59	0.997305	0.892217			1.59	0.751	0.25
	0.16	0	0.00785758	0.0145512	0.0203024	0.0252848	0.029635	0.0334606	0.0368474	0.0398641	0.0425666	0.045	0.0472017	0.0492025	0.0510283	0.0527004	0.0542374	0.0556545	0.0569652	0.0581809	0.0593113	0.060365			1.6	0.997333	0.893694			1.6	0.751	0.25
	0.161	0	0.00777736	0.0143994	0.0200872	0.0250135	0.0293139	0.0330953	0.0364427	0.0394243	0.0420951	0.0445	0.0466759	0.0486533	0.0504577	0.0521104	0.0536294	0.0550301	0.0563256	0.0575271	0.0586445	0.0596861			1.61	0.997361	0.89514			1.61	0.751	0.25
	0.162	0	0.0076969	0.0142473	0.0198716	0.0247418	0.0289925	0.0327298	0.0360379	0.0389843	0.0416235	0.044	0.0461502	0.0481042	0.0498873	0.0515205	0.0530216	0.0544058	0.0556862	0.0568737	0.057978	0.0590075			1.62	0.997387	0.896555			1.62	0.751	0.25
	0.163	0	0.0076162	0.0140948	0.0196557	0.0244698	0.0286709	0.0323641	0.0356329	0.0385442	0.0411519	0.0435	0.0456245	0.0475552	0.049317	0.0509307	0.052414	0.0537818	0.055047	0.0562204	0.0573117	0.0583291			1.63	0.997413	0.89794			1.63	0.751	0.25
	0.164	0	0.00753527	0.0139421	0.0194395	0.0241975	0.0283489	0.0319981	0.0352278	0.038104	0.0406803	0.043	0.0450988	0.0470062	0.0487468	0.0503411	0.0518066	0.053158	0.054408	0.0555675	0.0566458	0.0576511			1.64	0.997438	0.899297			1.64	0.751	0.25
	0.165	0	0.00745411	0.013789	0.0192229	0.0239249	0.0280267	0.031632	0.0348225	0.0376637	0.0402086	0.0425	0.0445732	0.0464574	0.0481767	0.0497516	0.0511993	0.0525343	0.0537692	0.0549147	0.05598	0.0569733			1.65	0.997462	0.900626			1.65	0.751	0.25
	0.166	0	0.00737273	0.0136356	0.0190059	0.0236519	0.0277043	0.0312656	0.034417	0.0372233	0.0397368	0.042	0.0440476	0.0459086	0.0476068	0.0491623	0.0505922	0.0519109	0.0531307	0.0542622	0.0553146	0.0562957			1.66	0.997485	0.901927			1.66	0.751	0.25
	0.167	0	0.00729112	0.0134818	0.0187887	0.0233786	0.0273815	0.030899	0.0340114	0.0367828	0.039265	0.0415	0.0435221	0.0453599	0.0470369	0.0485731	0.0499853	0.0512877	0.0524924	0.05361	0.0546494	0.0556185			1.67	0.997508	0.903202			1.67	0.751	0.25
	0.168	0	0.00720929	0.0133278	0.0185711	0.0231051	0.0270585	0.0305322	0.0336056	0.0363423	0.0387932	0.041	0.0429966	0.0448112	0.0464672	0.0479841	0.0493786	0.0506647	0.0518543	0.0529579	0.0539844	0.0549415			1.68	0.99753	0.904451			1.68	0.751	0.25
	0.169	0	0.00712725	0.0131734	0.0183531	0.0228312	0.0267353	0.0301652	0.0331997	0.0359016	0.0383213	0.0405	0.0424712	0.0442627	0.0458976	0.0473953	0.048772	0.0500418	0.0512164	0.0523061	0.0533197	0.0542647			1.69	0.997551	0.905676			1.69	0.751	0.25
	0.17	0	0.00704498	0.0130188	0.0181349	0.022557	0.0264118	0.029798	0.0327936	0.0354608	0.0378494	0.04	0.0419458	0.0437142	0.0453281	0.0468065	0.0481656	0.0494192	0.0505788	0.0516546	0.0526552	0.0535882			1.7	0.997572	0.906876			1.7	0.751	0.25
	0.171	0	0.00696251	0.0128638	0.0179163	0.0222825	0.026088	0.0294306	0.0323874	0.0350199	0.0373774	0.0395	0.0414205	0.0431659	0.0447587	0.0462179	0.0475594	0.0487967	0.0499413	0.0510032	0.051991	0.052912			1.71	0.997592	0.908053			1.71	0.751	0.25
	0.172	0	0.00687982	0.0127086	0.0176975	0.0220078	0.025764	0.029063	0.0319811	0.0345789	0.0369054	0.039	0.0408951	0.0426175	0.0441894	0.0456295	0.0469533	0.0481744	0.0493041	0.0503521	0.051327	0.052236			1.72	0.997611	0.909206			1.72	0.751	0.25
	0.173	0	0.00679692	0.012553	0.0174783	0.0217328	0.0254397	0.0286952	0.0315746	0.0341379	0.0364333	0.0385	0.0403699	0.0420693	0.0436203	0.0450411	0.0463474	0.0475523	0.048667	0.0497012	0.0506632	0.0515603			1.73	0.99763	0.910338			1.73	0.751	0.25
	0.174	0	0.00671382	0.0123972	0.0172588	0.0214574	0.0251152	0.0283272	0.0311679	0.0336967	0.0359612	0.038	0.0398446	0.0415211	0.0430512	0.044453	0.0457417	0.0469304	0.0480301	0.0490505	0.0499996	0.0508848			1.74	0.997649	0.911447			1.74	0.751	0.25
	0.175	0	0.00663052	0.0122411	0.017039	0.0211818	0.0247905	0.027959	0.0307611	0.0332555	0.0354891	0.0375	0.0393194	0.0409731	0.0424822	0.0438649	0.0451361	0.0463086	0.0473935	0.0484	0.0493363	0.0502095			1.75	0.997667	0.912536			1.75	0.751	0.25
	0.176	0	0.00654702	0.0120847	0.0168189	0.020906	0.0244655	0.0275907	0.0303542	0.0328142	0.0350169	0.037	0.0387943	0.040425	0.0419134	0.043277	0.0445306	0.045687	0.046757	0.0477497	0.0486732	0.0495345			1.76	0.997684	0.913603			1.76	0.751	0.25
	0.177	0	0.00646331	0.011928	0.0165986	0.0206298	0.0241404	0.0272221	0.0299472	0.0323727	0.0345446	0.0365	0.0382691	0.0398771	0.0413446	0.0426892	0.0439253	0.0450656	0.0461207	0.0470996	0.0480103	0.0488596			1.77	0.997701	0.914651			1.77	0.751	0.25
	0.178	0	0.00637942	0.0117711	0.0163779	0.0203534	0.0238149	0.0268534	0.02954	0.0319312	0.0340724	0.036	0.0377441	0.0393292	0.040776	0.0421015	0.0433202	0.0444444	0.0454846	0.0464498	0.0473477	0.0481851			1.78	0.997718	0.915679			1.78	0.751	0.25
	0.179	0	0.00629533	0.0116138	0.016157	0.0200767	0.0234893	0.0264845	0.0291327	0.0314897	0.0336001	0.0355	0.037219	0.0387814	0.0402074	0.0415139	0.0427152	0.0438233	0.0448487	0.0458001	0.0466852	0.0475107			1.79	0.997734	0.916688			1.79	0.751	0.25
	0.18	0	0.00621105	0.0114564	0.0159358	0.0197998	0.0231634	0.0261154	0.0287253	0.031048	0.0331277	0.035	0.036694	0.0382337	0.0396389	0.0409265	0.0421103	0.0432024	0.0442129	0.0451506	0.046023	0.0468366			1.8	0.99775	0.917679			1.8	0.751	0.25
	0.181	0	0.00612659	0.0112986	0.0157143	0.0195226	0.0228373	0.0257462	0.0283177	0.0306063	0.0326553	0.0345	0.036169	0.037686	0.0390706	0.0403392	0.0415056	0.0425817	0.0435774	0.0445013	0.0453609	0.0461627			1.81	0.997765	0.918651			1.81	0.751	0.25
	0.182	0	0.00604194	0.0111406	0.0154925	0.0192452	0.0225111	0.0253767	0.02791	0.0301644	0.0321829	0.034	0.0356441	0.0371384	0.0385023	0.039752	0.040901	0.0419611	0.042942	0.0438522	0.0446991	0.0454889			1.82	0.997781	0.919606			1.82	0.751	0.25
	0.183	0	0.00595711	0.0109824	0.0152705	0.0189675	0.0221846	0.0250072	0.0275022	0.0297225	0.0317104	0.0335	0.0351192	0.0365909	0.0379341	0.0391649	0.0402966	0.0413406	0.0423068	0.0432033	0.0440374	0.0448154			1.83	0.997795	0.920544			1.83	0.751	0.25
	0.184	0	0.00587211	0.0108238	0.0150482	0.0186896	0.0218578	0.0246374	0.0270943	0.0292805	0.0312379	0.033	0.0345943	0.0360434	0.037366	0.0385779	0.0396923	0.0407204	0.0416717	0.0425546	0.043376	0.0441422			1.84	0.99781	0.921465			1.84	0.751	0.25
	0.185	0	0.00578692	0.0106651	0.0148256	0.0184115	0.0215309	0.0242675	0.0266862	0.0288385	0.0307654	0.0325	0.0340694	0.035496	0.036798	0.0379911	0.0390881	0.0401002	0.0410368	0.041906	0.0427147	0.0434691			1.85	0.997824	0.922369			1.85	0.751	0.25
	0.186	0	0.00570156	0.0105061	0.0146028	0.0181331	0.0212038	0.0238974	0.0262781	0.0283964	0.0302928	0.032	0.0335446	0.0349486	0.0362301	0.0374043	0.0384841	0.0394802	0.0404021	0.0412576	0.0420537	0.0427962			1.86	0.997837	0.923258			1.86	0.751	0.25
	0.187	0	0.00561604	0.0103469	0.0143798	0.0178545	0.0208765	0.0235272	0.0258698	0.0279542	0.0298202	0.0315	0.0330199	0.0344013	0.0356622	0.0368177	0.0378802	0.0388604	0.0397676	0.0406094	0.0413928	0.0421235			1.87	0.997851	0.924131			1.87	0.751	0.25
	0.188	0	0.00553034	0.0101874	0.0141565	0.0175756	0.020549	0.0231568	0.0254614	0.0275119	0.0293475	0.031	0.0324951	0.0338541	0.0350945	0.0362311	0.0372764	0.0382407	0.0391332	0.0399614	0.0407321	0.041451			1.88	0.997864	0.924988			1.88	0.751	0.25
	0.189	0	0.00544448	0.0100277	0.013933	0.0172965	0.0202213	0.0227863	0.0250529	0.0270695	0.0288748	0.0305	0.0319704	0.0333069	0.0345268	0.0356447	0.0366727	0.0376212	0.0384989	0.0393135	0.0400716	0.0407787			1.89	0.997876	0.925831			1.89	0.751	0.25
	0.19	0	0.00535845	0.00986778	0.0137092	0.0170173	0.0198935	0.0224156	0.0246443	0.0266271	0.0284021	0.03	0.0314457	0.0327598	0.0339592	0.0350584	0.0360691	0.0370017	0.0378648	0.0386658	0.0394112	0.0401065			1.9	0.997889	0.926659			1.9	0.751	0.25
	0.191	0	0.00527227	0.00970764	0.0134852	0.0167378	0.0195654	0.0220448	0.0242356	0.0261846	0.0279294	0.0295	0.030921	0.0322127	0.0333917	0.0344721	0.0354657	0.0363824	0.0372309	0.0380183	0.038751	0.0394346			1.91	0.997901	0.927474			1.91	0.751	0.25
	0.192	0	0.00518593	0.00954727	0.013261	0.0164581	0.0192372	0.0216739	0.0238268	0.0257421	0.0274566	0.029	0.0303964	0.0316657	0.0328243	0.033886	0.0348624	0.0357633	0.0365971	0.0373709	0.038091	0.0387628			1.92	0.997913	0.928274			1.92	0.751	0.25
	0.193	0	0.00509943	0.00938669	0.0130365	0.0161781	0.0189088	0.0213028	0.0234179	0.0252995	0.0269838	0.0285	0.0298718	0.0311187	0.0322569	0.0333	0.0342592	0.0351443	0.0359634	0.0367237	0.0374312	0.0380912			1.93	0.997925	0.929061			1.93	0.751	0.25
	0.194	0	0.00501278	0.0092259	0.0128119	0.015898	0.0185802	0.0209315	0.0230088	0.0248568	0.026511	0.028	0.0293472	0.0305718	0.0316897	0.032714	0.0336561	0.0345254	0.0353299	0.0360766	0.0367715	0.0374198			1.94	0.997936	0.929834			1.94	0.751	0.25
	0.195	0	0.00492598	0.0090649	0.012587	0.0156177	0.0182514	0.0205602	0.0225997	0.0244141	0.0260381	0.0275	0.0288227	0.030025	0.0311225	0.0321282	0.0330531	0.0339066	0.0346965	0.0354297	0.036112	0.0367486			1.95	0.997947	0.930595			1.95	0.751	0.25
	0.196	0	0.00483904	0.0089037	0.0123619	0.0153372	0.0179225	0.0201887	0.0221905	0.0239713	0.0255652	0.027	0.0282982	0.0294782	0.0305553	0.0315424	0.0324503	0.033288	0.0340633	0.0347829	0.0354527	0.0360775			1.96	0.997958	0.931343			1.96	0.751	0.25
	0.197	0	0.00475195	0.0087423	0.0121365	0.0150565	0.0175934	0.019817	0.0217812	0.0235284	0.0250923	0.0265	0.0277737	0.0289314	0.0299883	0.0309568	0.0318475	0.0326694	0.0334302	0.0341363	0.0347935	0.0354066			1.97	0.997969	0.932079			1.97	0.751	0.25
	0.198	0	0.00466472	0.0085807	0.011911	0.0147756	0.0172642	0.0194453	0.0213718	0.0230855	0.0246193	0.026	0.0272492	0.0283847	0.0294213	0.0303712	0.0312449	0.032051	0.0327972	0.0334898	0.0341344	0.0347358			1.98	0.99798	0.932803			1.98	0.751	0.25
	0.199	0	0.00457735	0.00841891	0.0116853	0.0144945	0.0169348	0.0190734	0.0209623	0.0226425	0.0241463	0.0255	0.0267248	0.0278381	0.0288543	0.0297857	0.0306423	0.0314327	0.0321644	0.0328435	0.0334755	0.0340652			1.99	0.99799	0.933515			1.99	0.751	0.25
	0.2	0	0.00448984	0.00825693	0.0114594	0.0142133	0.0166052	0.0187014	0.0205527	0.0221994	0.0236733	0.025	0.0262003	0.0272914	0.0282875	0.0292003	0.0300398	0.0308146	0.0315317	0.0321973	0.0328168	0.0333948			2	0.998	0.934215			2	0.751	0.25
	0.201	0	0.00440221	0.00809476	0.0112333	0.0139318	0.0162755	0.0183292	0.0201431	0.0217563	0.0232003	0.0245	0.0256759	0.0267449	0.0277207	0.028615	0.0294375	0.0301965	0.0308991	0.0315512	0.0321582	0.0327245			2.01	0.99801	0.934905			2.01	0.751	0.25
	0.202	0	0.00431444	0.00793242	0.011007	0.0136502	0.0159457	0.017957	0.0197333	0.0213132	0.0227272	0.024	0.0251516	0.0261984	0.027154	0.0280297	0.0288352	0.0295785	0.0302666	0.0309053	0.0314997	0.0320543			2.02	0.99802	0.935583			2.02	0.751	0.25
	0.203	0	0.00422654	0.0077699	0.0107805	0.0133684	0.0156157	0.0175847	0.0193235	0.02087	0.0222541	0.0235	0.0246272	0.0256519	0.0265873	0.0274446	0.0282331	0.0289607	0.0296342	0.0302594	0.0308414	0.0313843			2.03	0.998029	0.93625			2.03	0.751	0.25
	0.204	0	0.00413851	0.0076072	0.0105539	0.0130865	0.0152856	0.0172122	0.0189136	0.0204267	0.021781	0.023	0.0241029	0.0251055	0.0260207	0.0268595	0.027631	0.0283429	0.029002	0.0296138	0.0301832	0.0307144			2.04	0.998038	0.936907			2.04	0.751	0.25
	0.205	0	0.00405037	0.00744434	0.010327	0.0128044	0.0149553	0.0168396	0.0185036	0.0199834	0.0213079	0.0225	0.0235786	0.0245591	0.0254542	0.0262745	0.027029	0.0277253	0.0283698	0.0289682	0.0295251	0.0300447			2.05	0.998048	0.937554			2.05	0.751	0.25
	0.206	0	0.0039621	0.0072813	0.0101	0.0125221	0.0146249	0.0164669	0.0180935	0.0195401	0.0208347	0.022	0.0230543	0.0240127	0.0248877	0.0256895	0.0264271	0.0271078	0.0277378	0.0283227	0.0288671	0.0293751			2.06	0.998057	0.93819			2.06	0.751	0.25
	0.207	0	0.00387372	0.00711811	0.00987287	0.0122397	0.0142943	0.0160941	0.0176834	0.0190967	0.0203615	0.0215	0.0225301	0.0234664	0.0243212	0.0251047	0.0258253	0.0264903	0.0271059	0.0276774	0.0282093	0.0287057			2.07	0.998065	0.938817			2.07	0.751	0.25
	0.208	0	0.00378522	0.00695476	0.00964553	0.0119571	0.0139637	0.0157213	0.0172731	0.0186532	0.0198883	0.021	0.0220058	0.0229202	0.0237549	0.0245199	0.0252236	0.025873	0.0264741	0.0270322	0.0275516	0.0280363			2.08	0.998074	0.939434			2.08	0.751	0.25
	0.209	0	0.00369661	0.00679125	0.00941803	0.0116744	0.0136329	0.0153483	0.0168628	0.0182097	0.0194151	0.0205	0.0214816	0.0223739	0.0231885	0.0239352	0.0246219	0.0252557	0.0258424	0.0263871	0.026894	0.0273671			2.09	0.998083	0.940041			2.09	0.751	0.25
	0.21	0	0.00360789	0.00662759	0.00919037	0.0113916	0.013302	0.0149752	0.0164525	0.0177662	0.0189418	0.02	0.0209574	0.0218277	0.0226223	0.0233505	0.0240203	0.0246385	0.0252108	0.0257421	0.0262366	0.026698			2.1	0.998091	0.94064			2.1	0.751	0.25
	0.211	0	0.00351906	0.00646379	0.00896257	0.0111086	0.0129709	0.014602	0.016042	0.0173226	0.0184685	0.0195	0.0204332	0.0212816	0.0220561	0.0227659	0.0234188	0.0240214	0.0245793	0.0250972	0.0255792	0.0260291			2.11	0.998099	0.941229			2.11	0.751	0.25
	0.212	0	0.00343013	0.00629984	0.00873461	0.0108254	0.0126398	0.0142287	0.0156315	0.0168789	0.0179952	0.019	0.0199091	0.0207355	0.0214899	0.0221814	0.0228174	0.0234044	0.0239479	0.0244524	0.024922	0.0253602			2.12	0.998107	0.941809			2.12	0.751	0.25
	0.213	0	0.0033411	0.00613575	0.00850651	0.0105422	0.0123085	0.0138554	0.015221	0.0164353	0.0175219	0.0185	0.0193849	0.0201894	0.0209238	0.0215969	0.0222161	0.0227875	0.0233165	0.0238077	0.0242649	0.0246915			2.13	0.998115	0.94238			2.13	0.751	0.25
	0.214	0	0.00325197	0.00597153	0.00827826	0.0102588	0.0119772	0.0134819	0.0148103	0.0159915	0.0170486	0.018	0.0188608	0.0196433	0.0203577	0.0210125	0.0216148	0.0221707	0.0226853	0.0231631	0.0236078	0.0240228			2.14	0.998123	0.942943			2.14	0.751	0.25
	0.215	0	0.00316274	0.00580717	0.00804988	0.00997524	0.0116457	0.0131084	0.0143997	0.0155478	0.0165752	0.0175	0.0183367	0.0190973	0.0197917	0.0204281	0.0210136	0.0215539	0.0220542	0.0225186	0.0229509	0.0233543			2.15	0.99813	0.943498			2.15	0.751	0.25
	0.216	0	0.00307342	0.00564268	0.00782137	0.00969159	0.0113141	0.0127348	0.0139889	0.015104	0.0161019	0.017	0.0178126	0.0185513	0.0192257	0.0198439	0.0204125	0.0209373	0.0214231	0.0218742	0.0222941	0.0226859			2.16	0.998138	0.944044			2.16	0.751	0.25
	0.217	0	0.00298401	0.00547807	0.00759273	0.00940783	0.0109824	0.0123611	0.0135781	0.0146602	0.0156285	0.0165	0.0172885	0.0180054	0.0186598	0.0192596	0.0198114	0.0203207	0.0207921	0.0212299	0.0216373	0.0220176			2.17	0.998145	0.944583			2.17	0.751	0.25
	0.218	0	0.00289451	0.00531334	0.00736396	0.00912394	0.0106506	0.0119873	0.0131672	0.0142163	0.0151551	0.016	0.0167645	0.0174594	0.0180939	0.0186754	0.0192104	0.0197041	0.0201612	0.0205856	0.0209807	0.0213494			2.18	0.998153	0.945113			2.18	0.751	0.25
	0.219	0	0.00280493	0.00514849	0.00713507	0.00883995	0.0103188	0.0116135	0.0127563	0.0137724	0.0146816	0.0155	0.0162404	0.0169135	0.017528	0.0180913	0.0186094	0.0190877	0.0195304	0.0199415	0.0203241	0.0206812			2.19	0.99816	0.945636			2.19	0.751	0.25
	0.22	0	0.00271526	0.00498353	0.00690606	0.00855585	0.0099868	0.0112396	0.0123453	0.0133284	0.0142082	0.015	0.0157164	0.0163677	0.0169622	0.0175072	0.0180086	0.0184713	0.0188997	0.0192974	0.0196677	0.0200132			2.2	0.998167	0.946151			2.2	0.751	0.25
	0.221	0	0.00262551	0.00481846	0.00667694	0.00827164	0.00965475	0.0108656	0.0119343	0.0128845	0.0137347	0.0145	0.0151924	0.0158218	0.0163965	0.0169232	0.0174077	0.0178549	0.018269	0.0186534	0.0190113	0.0193453			2.21	0.998174	0.946659			2.21	0.751	0.25
	0.222	0	0.00253569	0.00465328	0.00644771	0.00798734	0.00932261	0.0104915	0.0115232	0.0124405	0.0132613	0.014	0.0146684	0.015276	0.0158307	0.0163392	0.016807	0.0172387	0.0176384	0.0180095	0.018355	0.0186774			2.22	0.99818	0.94716			2.22	0.751	0.25
	0.223	0	0.00244579	0.004488	0.00621837	0.00770293	0.00899038	0.0101174	0.0111121	0.0119964	0.0127878	0.0135	0.0141444	0.0147302	0.015265	0.0157553	0.0162062	0.0166225	0.0170079	0.0173657	0.0176988	0.0180096			2.23	0.998187	0.947653			2.23	0.751	0.25
	0.224	0	0.00235582	0.00432262	0.00598893	0.00741844	0.00865808	0.00974321	0.0107009	0.0115524	0.0123143	0.013	0.0136204	0.0141844	0.0146994	0.0151714	0.0156056	0.0160063	0.0163774	0.0167219	0.0170426	0.0173419			2.24	0.998194	0.94814			2.24	0.751	0.25
	0.225	0	0.00226578	0.00415714	0.00575939	0.00713385	0.0083257	0.00936896	0.0102897	0.0111083	0.0118408	0.0125	0.0130965	0.0136387	0.0141337	0.0145875	0.0150049	0.0153902	0.015747	0.0160782	0.0163865	0.0166743			2.25	0.9982	0.948619			2.25	0.751	0.25
	0.226	0	0.00217567	0.00399157	0.00552976	0.00684917	0.00799325	0.00899466	0.00987846	0.0106642	0.0113672	0.012	0.0125725	0.013093	0.0135681	0.0140037	0.0144044	0.0147742	0.0151166	0.0154346	0.0157305	0.0160068			2.26	0.998206	0.949092			2.26	0.751	0.25
	0.227	0	0.0020855	0.00382592	0.00530003	0.00656442	0.00766073	0.0086203	0.00946716	0.01022	0.0108937	0.0115	0.0120486	0.0125473	0.0130026	0.0134199	0.0138039	0.0141582	0.0144863	0.014791	0.0150746	0.0153393			2.27	0.998213	0.949558			2.27	0.751	0.25
	0.228	0	0.00199526	0.00366018	0.00507022	0.00627958	0.00732814	0.00824589	0.00905582	0.00977585	0.0104201	0.011	0.0115246	0.0120016	0.012437	0.0128362	0.0132034	0.0135423	0.0138561	0.0141475	0.0144187	0.0146719			2.28	0.998219	0.950018			2.28	0.751	0.25
	0.229	0	0.00190497	0.00349435	0.00484032	0.00599466	0.00699548	0.00787142	0.00864445	0.00933166	0.00994657	0.0105	0.0110007	0.0114559	0.0118715	0.0122525	0.0126029	0.0129264	0.0132259	0.013504	0.0137629	0.0140045			2.29	0.998225	0.950471			2.29	0.751	0.25
	0.23	0	0.00181462	0.00332846	0.00461035	0.00570968	0.00666276	0.00749691	0.00823304	0.00888744	0.00947299	0.01	0.0104768	0.0109103	0.011306	0.0116688	0.0120025	0.0123106	0.0125958	0.0128606	0.0131071	0.0133372			2.3	0.998231	0.950919			2.3	0.751	0.25
	0.231	0	0.00172422	0.00316249	0.0043803	0.00542462	0.00632999	0.00712235	0.0078216	0.0084432	0.00899941	0.0095	0.00995292	0.0103647	0.0107406	0.0110852	0.0114022	0.0116948	0.0119657	0.0122172	0.0124514	0.01267			2.31	0.998237	0.95136			2.31	0.751	0.25
	0.232	0	0.00163377	0.00299645	0.00415018	0.0051395	0.00599715	0.00674775	0.00741012	0.00799895	0.00852581	0.009	0.00942903	0.00981905	0.0101751	0.0105016	0.0108018	0.011079	0.0113357	0.0115739	0.0117958	0.0120028			2.32	0.998242	0.951795			2.32	0.751	0.25
	0.233	0	0.00154327	0.00283034	0.00391999	0.00485431	0.00566427	0.0063731	0.00699862	0.00755467	0.00805221	0.0085	0.00890515	0.00927346	0.00960973	0.00991798	0.0102016	0.0104633	0.0107057	0.0109307	0.0111402	0.0113357			2.33	0.998248	0.952224			2.33	0.751	0.25
	0.234	0	0.00145272	0.00266417	0.00368973	0.00456907	0.00533134	0.00599842	0.00658708	0.00711037	0.00757859	0.008	0.00838127	0.00872788	0.00904434	0.00933443	0.00960129	0.00984763	0.0100757	0.0102875	0.0104846	0.0106687			2.34	0.998254	0.952647			2.34	0.751	0.25
	0.235	0	0.00136213	0.00249794	0.00345941	0.00428377	0.00499835	0.0056237	0.00617552	0.00666606	0.00710497	0.0075	0.00785741	0.00818232	0.00847897	0.0087509	0.00900107	0.00923198	0.00944579	0.00964431	0.00982914	0.0100016			2.35	0.998259	0.953065			2.35	0.751	0.25
	0.236	0	0.00127151	0.00233166	0.00322904	0.00399842	0.00466533	0.00524894	0.00576393	0.00622173	0.00663134	0.007	0.00733355	0.00763677	0.00791362	0.0081674	0.00840087	0.00861637	0.00881591	0.00900119	0.00917368	0.00933467			2.36	0.998265	0.953477			2.36	0.751	0.25
	0.237	0	0.00118084	0.00216533	0.00299862	0.00371302	0.00433226	0.00487415	0.00535232	0.00577738	0.0061577	0.0065	0.0068097	0.00709124	0.00734829	0.00758392	0.00780069	0.00800079	0.00818606	0.00835809	0.00851826	0.00866774			2.37	0.99827	0.953883			2.37	0.751	0.25
	0.238	0	0.00109014	0.00199895	0.00276814	0.00342758	0.00399916	0.00449933	0.00494069	0.00533302	0.00568406	0.006	0.00628585	0.00654571	0.00678297	0.00700046	0.00720055	0.00738524	0.00755624	0.00771503	0.00786287	0.00800084			2.38	0.998275	0.954285			2.38	0.751	0.25
	0.239	0	0.000999408	0.00183252	0.00253762	0.00314209	0.00366602	0.00412449	0.00452904	0.00488865	0.00521041	0.0055	0.00576201	0.0060002	0.00621767	0.00641702	0.00660042	0.00676971	0.00692646	0.007072	0.00720751	0.00733398			2.39	0.998281	0.954681			2.39	0.751	0.25
	0.24	0	0.000908646	0.00166606	0.00230706	0.00285657	0.00333285	0.00374961	0.00411737	0.00444426	0.00473676	0.005	0.00523817	0.00545469	0.00565238	0.0058336	0.00600032	0.00615421	0.00629669	0.006429	0.00655219	0.00666715			2.4	0.998286	0.955071			2.4	0.751	0.25
	0.241	0	0.000817857	0.00149956	0.00207646	0.00257101	0.00299964	0.00337472	0.00370568	0.00399987	0.00426309	0.0045	0.00471434	0.0049092	0.00508711	0.00525019	0.00540023	0.00553872	0.00566696	0.00578603	0.00589689	0.00600036			2.41	0.998291	0.955457			2.41	0.751	0.25
	0.242	0	0.000727045	0.00133302	0.00184583	0.00228542	0.00266642	0.0029998	0.00329397	0.00355546	0.00378943	0.004	0.00419052	0.00436371	0.00452185	0.0046668	0.00480016	0.00492326	0.00503724	0.00514308	0.00524162	0.00533358			2.42	0.998296	0.955838			2.42	0.751	0.25
	0.243	0	0.000636211	0.00116646	0.00161517	0.0019998	0.00233317	0.00262487	0.00288226	0.00311105	0.00331576	0.0035	0.00366669	0.00381823	0.00395659	0.00408342	0.00420011	0.00430782	0.00440754	0.00450015	0.00458637	0.00466683			2.43	0.998301	0.956213			2.43	0.751	0.25
	0.244	0	0.000545358	0.000999868	0.00138448	0.00171416	0.00199989	0.00224992	0.00247053	0.00266663	0.00284209	0.003	0.00314287	0.00327276	0.00339135	0.00350006	0.00360007	0.00369239	0.00377786	0.00385724	0.00393113	0.00400011			2.44	0.998306	0.956584			2.44	0.751	0.25
	0.245	0	0.00045449	0.000833257	0.00115377	0.0014285	0.00166661	0.00187495	0.00205879	0.0022222	0.00236841	0.0025	0.00261906	0.00272729	0.00282611	0.0029167	0.00300004	0.00307697	0.0031482	0.00321434	0.00327592	0.00333339			2.45	0.99831	0.95695			2.45	0.751	0.25
	0.246	0	0.000363608	0.000666628	0.000923037	0.00114282	0.0013333	0.00149998	0.00164704	0.00177777	0.00189473	0.002	0.00209524	0.00218183	0.00226088	0.00233335	0.00240002	0.00246156	0.00251854	0.00257146	0.00262072	0.0026667			2.46	0.998315	0.957312			2.46	0.751	0.25
	0.247	0	0.000272715	0.000499984	0.000692291	0.000857127	0.000999987	0.00112499	0.00123529	0.00133333	0.00142105	0.0015	0.00157143	0.00163637	0.00169566	0.00175001	0.00180001	0.00184616	0.0018889	0.00192858	0.00196553	0.00200001			2.47	0.99832	0.957668			2.47	0.751	0.25
	0.248	0	0.000181815	0.000333328	0.000461533	0.000571424	0.000666663	0.000749997	0.000823527	0.000888887	0.000947368	0.001	0.00104762	0.00109091	0.00113044	0.00116667	0.0012	0.00123077	0.00125926	0.00128572	0.00131035	0.00133334			2.48	0.998324	0.958021			2.48	0.751	0.25
	0.249	0	9.09086e-05	0.000166666	0.000230769	0.000285714	0.000333333	0.000375	0.000411764	0.000444444	0.000473684	0.0005	0.00052381	0.000545455	0.000565218	0.000583334	0.0006	0.000615385	0.00062963	0.000642858	0.000655173	0.000666667			2.49	0.998329	0.958369			2.49	0.751	0.25
	0.25	0	0	0	0	0	0	0	0	0	0	0	0	0	0	0	0	0	0	0	0	0			2.5	0.998333	0.958712			2.5	0.751	0.25
	0.251	0	-9.09086e-05	-0.000166666	-0.000230769	-0.000285714	-0.000333333	-0.000375	-0.000411764	-0.000444444	-0.000473684	-0.0005	-0.00052381	-0.000545455	-0.000565218	-0.000583334	-0.0006	-0.000615385	-0.00062963	-0.000642858	-0.000655173	-0.000666667			2.51	0.998338	0.959051			2.51	0.751	0.25
	0.252	0	-0.000181815	-0.000333328	-0.000461533	-0.000571424	-0.000666663	-0.000749997	-0.000823527	-0.000888887	-0.000947368	-0.001	-0.00104762	-0.00109091	-0.00113044	-0.00116667	-0.0012	-0.00123077	-0.00125926	-0.00128572	-0.00131035	-0.00133334			2.52	0.998342	0.959386			2.52	0.751	0.25
	0.253	0	-0.000272715	-0.000499984	-0.000692291	-0.000857127	-0.000999987	-0.00112499	-0.00123529	-0.00133333	-0.00142105	-0.0015	-0.00157143	-0.00163637	-0.00169566	-0.00175001	-0.00180001	-0.00184616	-0.0018889	-0.00192858	-0.00196553	-0.00200001			2.53	0.998346	0.959717			2.53	0.751	0.25
	0.254	0	-0.000363608	-0.000666628	-0.000923037	-0.00114282	-0.0013333	-0.00149998	-0.00164704	-0.00177777	-0.00189473	-0.002	-0.00209524	-0.00218183	-0.00226088	-0.00233335	-0.00240002	-0.00246156	-0.00251854	-0.00257146	-0.00262072	-0.0026667			2.54	0.998351	0.960044			2.54	0.751	0.25
	0.255	0	-0.00045449	-0.000833257	-0.00115377	-0.0014285	-0.00166661	-0.00187495	-0.00205879	-0.0022222	-0.00236841	-0.0025	-0.00261906	-0.00272729	-0.00282611	-0.0029167	-0.00300004	-0.00307697	-0.0031482	-0.00321434	-0.00327592	-0.00333339			2.55	0.998355	0.960367			2.55	0.751	0.25
	0.256	0	-0.000545358	-0.000999868	-0.00138448	-0.00171416	-0.00199989	-0.00224992	-0.00247053	-0.00266663	-0.00284209	-0.003	-0.00314287	-0.00327276	-0.00339135	-0.00350006	-0.00360007	-0.00369239	-0.00377786	-0.00385724	-0.00393113	-0.00400011			2.56	0.998359	0.960686			2.56	0.751	0.25
	0.257	0	-0.000636211	-0.00116646	-0.00161517	-0.0019998	-0.00233317	-0.00262487	-0.00288226	-0.00311105	-0.00331576	-0.0035	-0.00366669	-0.00381823	-0.00395659	-0.00408342	-0.00420011	-0.00430782	-0.00440754	-0.00450015	-0.00458637	-0.00466683			2.57	0.998363	0.961001			2.57	0.751	0.25
	0.258	0	-0.000727045	-0.00133302	-0.00184583	-0.00228542	-0.00266642	-0.0029998	-0.00329397	-0.00355546	-0.00378943	-0.004	-0.00419052	-0.00436371	-0.00452185	-0.0046668	-0.00480016	-0.00492326	-0.00503724	-0.00514308	-0.00524162	-0.00533358			2.58	0.998367	0.961312			2.58	0.751	0.25
	0.259	0	-0.000817857	-0.00149956	-0.00207646	-0.00257101	-0.00299964	-0.00337472	-0.00370568	-0.00399987	-0.00426309	-0.0045	-0.00471434	-0.0049092	-0.00508711	-0.00525019	-0.00540023	-0.00553872	-0.00566696	-0.00578603	-0.00589689	-0.00600036			2.59	0.998371	0.961619			2.59	0.751	0.25
	0.26	0	-0.000908646	-0.00166606	-0.00230706	-0.00285657	-0.00333285	-0.00374961	-0.00411737	-0.00444426	-0.00473676	-0.005	-0.00523817	-0.00545469	-0.00565238	-0.0058336	-0.00600032	-0.00615421	-0.00629669	-0.006429	-0.00655219	-0.00666715			2.6	0.998375	0.961923			2.6	0.751	0.25
	0.261	0	-0.000999408	-0.00183252	-0.00253762	-0.00314209	-0.00366602	-0.00412449	-0.00452904	-0.00488865	-0.00521041	-0.0055	-0.00576201	-0.0060002	-0.00621767	-0.00641702	-0.00660042	-0.00676971	-0.00692646	-0.007072	-0.00720751	-0.00733398			2.61	0.998379	0.962223			2.61	0.751	0.25
	0.262	0	-0.00109014	-0.00199895	-0.00276814	-0.00342758	-0.00399916	-0.00449933	-0.00494069	-0.00533302	-0.00568406	-0.006	-0.00628585	-0.00654571	-0.00678297	-0.00700046	-0.00720055	-0.00738524	-0.00755624	-0.00771503	-0.00786287	-0.00800084			2.62	0.998383	0.96252			2.62	0.751	0.25
	0.263	0	-0.00118084	-0.00216533	-0.00299862	-0.00371302	-0.00433226	-0.00487415	-0.00535232	-0.00577738	-0.0061577	-0.0065	-0.0068097	-0.00709124	-0.00734829	-0.00758392	-0.00780069	-0.00800079	-0.00818606	-0.00835809	-0.00851826	-0.00866774			2.63	0.998387	0.962813			2.63	0.751	0.25
	0.264	0	-0.00127151	-0.00233166	-0.00322904	-0.00399842	-0.00466533	-0.00524894	-0.00576393	-0.00622173	-0.00663134	-0.007	-0.00733355	-0.00763677	-0.00791362	-0.0081674	-0.00840087	-0.00861637	-0.00881591	-0.00900119	-0.00917368	-0.00933467			2.64	0.99839	0.963102			2.64	0.751	0.25
	0.265	0	-0.00136213	-0.00249794	-0.00345941	-0.00428377	-0.00499835	-0.0056237	-0.00617552	-0.00666606	-0.00710497	-0.0075	-0.00785741	-0.00818232	-0.00847897	-0.0087509	-0.00900107	-0.00923198	-0.00944579	-0.00964431	-0.00982914	-0.0100016			2.65	0.998394	0.963388			2.65	0.751	0.25
	0.266	0	-0.00145272	-0.00266417	-0.00368973	-0.00456907	-0.00533134	-0.00599842	-0.00658708	-0.00711037	-0.00757859	-0.008	-0.00838127	-0.00872788	-0.00904434	-0.00933443	-0.00960129	-0.00984763	-0.0100757	-0.0102875	-0.0104846	-0.0106687			2.66	0.998398	0.963671			2.66	0.751	0.25
	0.267	0	-0.00154327	-0.00283034	-0.00391999	-0.00485431	-0.00566427	-0.0063731	-0.00699862	-0.00755467	-0.00805221	-0.0085	-0.00890515	-0.00927346	-0.00960973	-0.00991798	-0.0102016	-0.0104633	-0.0107057	-0.0109307	-0.0111402	-0.0113357			2.67	0.998401	0.963951			2.67	0.751	0.25
	0.268	0	-0.00163377	-0.00299645	-0.00415018	-0.0051395	-0.00599715	-0.00674775	-0.00741012	-0.00799895	-0.00852581	-0.009	-0.00942903	-0.00981905	-0.0101751	-0.0105016	-0.0108018	-0.011079	-0.0113357	-0.0115739	-0.0117958	-0.0120028			2.68	0.998405	0.964227			2.68	0.751	0.25
	0.269	0	-0.00172422	-0.00316249	-0.0043803	-0.00542462	-0.00632999	-0.00712235	-0.0078216	-0.0084432	-0.00899941	-0.0095	-0.00995292	-0.0103647	-0.0107406	-0.0110852	-0.0114022	-0.0116948	-0.0119657	-0.0122172	-0.0124514	-0.01267			2.69	0.998408	0.9645			2.69	0.751	0.25
	0.27	0	-0.00181462	-0.00332846	-0.00461035	-0.00570968	-0.00666276	-0.00749691	-0.00823304	-0.00888744	-0.00947299	-0.01	-0.0104768	-0.0109103	-0.011306	-0.0116688	-0.0120025	-0.0123106	-0.0125958	-0.0128606	-0.0131071	-0.0133372			2.7	0.998412	0.96477			2.7	0.751	0.25
	0.271	0	-0.00190497	-0.00349435	-0.00484032	-0.00599466	-0.00699548	-0.00787142	-0.00864445	-0.00933166	-0.00994657	-0.0105	-0.0110007	-0.0114559	-0.0118715	-0.0122525	-0.0126029	-0.0129264	-0.0132259	-0.013504	-0.0137629	-0.0140045			2.71	0.998415	0.965037			2.71	0.751	0.25
	0.272	0	-0.00199526	-0.00366018	-0.00507022	-0.00627958	-0.00732814	-0.00824589	-0.00905582	-0.00977585	-0.0104201	-0.011	-0.0115246	-0.0120016	-0.012437	-0.0128362	-0.0132034	-0.0135423	-0.0138561	-0.0141475	-0.0144187	-0.0146719			2.72	0.998419	0.9653			2.72	0.751	0.25
	0.273	0	-0.0020855	-0.00382592	-0.00530003	-0.00656442	-0.00766073	-0.0086203	-0.00946716	-0.01022	-0.0108937	-0.0115	-0.0120486	-0.0125473	-0.0130026	-0.0134199	-0.0138039	-0.0141582	-0.0144863	-0.014791	-0.0150746	-0.0153393			2.73	0.998422	0.965561			2.73	0.751	0.25
	0.274	0	-0.00217567	-0.00399157	-0.00552976	-0.00684917	-0.00799325	-0.00899466	-0.00987846	-0.0106642	-0.0113672	-0.012	-0.0125725	-0.013093	-0.0135681	-0.0140037	-0.0144044	-0.0147742	-0.0151166	-0.0154346	-0.0157305	-0.0160068			2.74	0.998425	0.965819			2.74	0.751	0.25
	0.275	0	-0.00226578	-0.00415714	-0.00575939	-0.00713385	-0.0083257	-0.00936896	-0.0102897	-0.0111083	-0.0118408	-0.0125	-0.0130965	-0.0136387	-0.0141337	-0.0145875	-0.0150049	-0.0153902	-0.015747	-0.0160782	-0.0163865	-0.0166743			2.75	0.998429	0.966074			2.75	0.751	0.25
	0.276	0	-0.00235582	-0.00432262	-0.00598893	-0.00741844	-0.00865808	-0.00974321	-0.0107009	-0.0115524	-0.0123143	-0.013	-0.0136204	-0.0141844	-0.0146994	-0.0151714	-0.0156056	-0.0160063	-0.0163774	-0.0167219	-0.0170426	-0.0173419			2.76	0.998432	0.966326			2.76	0.751	0.25
	0.277	0	-0.00244579	-0.004488	-0.00621837	-0.00770293	-0.00899038	-0.0101174	-0.0111121	-0.0119964	-0.0127878	-0.0135	-0.0141444	-0.0147302	-0.015265	-0.0157553	-0.0162062	-0.0166225	-0.0170079	-0.0173657	-0.0176988	-0.0180096			2.77	0.998435	0.966575			2.77	0.751	0.25
	0.278	0	-0.00253569	-0.00465328	-0.00644771	-0.00798734	-0.00932261	-0.0104915	-0.0115232	-0.0124405	-0.0132613	-0.014	-0.0146684	-0.015276	-0.0158307	-0.0163392	-0.016807	-0.0172387	-0.0176384	-0.0180095	-0.018355	-0.0186774			2.78	0.998438	0.966821			2.78	0.751	0.25
	0.279	0	-0.00262551	-0.00481846	-0.00667694	-0.00827164	-0.00965475	-0.0108656	-0.0119343	-0.0128845	-0.0137347	-0.0145	-0.0151924	-0.0158218	-0.0163965	-0.0169232	-0.0174077	-0.0178549	-0.018269	-0.0186534	-0.0190113	-0.0193453			2.79	0.998441	0.967065			2.79	0.751	0.25
	0.28	0	-0.00271526	-0.00498353	-0.00690606	-0.00855585	-0.0099868	-0.0112396	-0.0123453	-0.0133284	-0.0142082	-0.015	-0.0157164	-0.0163677	-0.0169622	-0.0175072	-0.0180086	-0.0184713	-0.0188997	-0.0192974	-0.0196677	-0.0200132			2.8	0.998444	0.967306			2.8	0.751	0.25
	0.281	0	-0.00280493	-0.00514849	-0.00713507	-0.00883995	-0.0103188	-0.0116135	-0.0127563	-0.0137724	-0.0146816	-0.0155	-0.0162404	-0.0169135	-0.017528	-0.0180913	-0.0186094	-0.0190877	-0.0195304	-0.0199415	-0.0203241	-0.0206812			2.81	0.998448	0.967544			2.81	0.751	0.25
	0.282	0	-0.00289451	-0.00531334	-0.00736396	-0.00912394	-0.0106506	-0.0119873	-0.0131672	-0.0142163	-0.0151551	-0.016	-0.0167645	-0.0174594	-0.0180939	-0.0186754	-0.0192104	-0.0197041	-0.0201612	-0.0205856	-0.0209807	-0.0213494			2.82	0.998451	0.96778			2.82	0.751	0.25
	0.283	0	-0.00298401	-0.00547807	-0.00759273	-0.00940783	-0.0109824	-0.0123611	-0.0135781	-0.0146602	-0.0156285	-0.0165	-0.0172885	-0.0180054	-0.0186598	-0.0192596	-0.0198114	-0.0203207	-0.0207921	-0.0212299	-0.0216373	-0.0220176			2.83	0.998454	0.968013			2.83	0.751	0.25
	0.284	0	-0.00307342	-0.00564268	-0.00782137	-0.00969159	-0.0113141	-0.0127348	-0.0139889	-0.015104	-0.0161019	-0.017	-0.0178126	-0.0185513	-0.0192257	-0.0198439	-0.0204125	-0.0209373	-0.0214231	-0.0218742	-0.0222941	-0.0226859			2.84	0.998457	0.968244			2.84	0.751	0.25
	0.285	0	-0.00316274	-0.00580717	-0.00804988	-0.00997524	-0.0116457	-0.0131084	-0.0143997	-0.0155478	-0.0165752	-0.0175	-0.0183367	-0.0190973	-0.0197917	-0.0204281	-0.0210136	-0.0215539	-0.0220542	-0.0225186	-0.0229509	-0.0233543			2.85	0.998459	0.968472			2.85	0.751	0.25
	0.286	0	-0.00325197	-0.00597153	-0.00827826	-0.0102588	-0.0119772	-0.0134819	-0.0148103	-0.0159915	-0.0170486	-0.018	-0.0188608	-0.0196433	-0.0203577	-0.0210125	-0.0216148	-0.0221707	-0.0226853	-0.0231631	-0.0236078	-0.0240228			2.86	0.998462	0.968697			2.86	0.751	0.25
	0.287	0	-0.0033411	-0.00613575	-0.00850651	-0.0105422	-0.0123085	-0.0138554	-0.015221	-0.0164353	-0.0175219	-0.0185	-0.0193849	-0.0201894	-0.0209238	-0.0215969	-0.0222161	-0.0227875	-0.0233165	-0.0238077	-0.0242649	-0.0246915			2.87	0.998465	0.96892			2.87	0.751	0.25
	0.288	0	-0.00343013	-0.00629984	-0.00873461	-0.0108254	-0.0126398	-0.0142287	-0.0156315	-0.0168789	-0.0179952	-0.019	-0.0199091	-0.0207355	-0.0214899	-0.0221814	-0.0228174	-0.0234044	-0.0239479	-0.0244524	-0.024922	-0.0253602			2.88	0.998468	0.969141			2.88	0.751	0.25
	0.289	0	-0.00351906	-0.00646379	-0.00896257	-0.0111086	-0.0129709	-0.014602	-0.016042	-0.0173226	-0.0184685	-0.0195	-0.0204332	-0.0212816	-0.0220561	-0.0227659	-0.0234188	-0.0240214	-0.0245793	-0.0250972	-0.0255792	-0.0260291			2.89	0.998471	0.96936			2.89	0.751	0.25
	0.29	0	-0.00360789	-0.00662759	-0.00919037	-0.0113916	-0.013302	-0.0149752	-0.0164525	-0.0177662	-0.0189418	-0.02	-0.0209574	-0.0218277	-0.0226223	-0.0233505	-0.0240203	-0.0246385	-0.0252108	-0.0257421	-0.0262366	-0.026698			2.9	0.998474	0.969576			2.9	0.751	0.25
	0.291	0	-0.00369661	-0.00679125	-0.00941803	-0.0116744	-0.0136329	-0.0153483	-0.0168628	-0.0182097	-0.0194151	-0.0205	-0.0214816	-0.0223739	-0.0231885	-0.0239352	-0.0246219	-0.0252557	-0.0258424	-0.0263871	-0.026894	-0.0273671			2.91	0.998476	0.969789			2.91	0.751	0.25
	0.292	0	-0.00378522	-0.00695476	-0.00964553	-0.0119571	-0.0139637	-0.0157213	-0.0172731	-0.0186532	-0.0198883	-0.021	-0.0220058	-0.0229202	-0.0237549	-0.0245199	-0.0252236	-0.025873	-0.0264741	-0.0270322	-0.0275516	-0.0280363			2.92	0.998479	0.970001			2.92	0.751	0.25
	0.293	0	-0.00387372	-0.00711811	-0.00987287	-0.0122397	-0.0142943	-0.0160941	-0.0176834	-0.0190967	-0.0203615	-0.0215	-0.0225301	-0.0234664	-0.0243212	-0.0251047	-0.0258253	-0.0264903	-0.0271059	-0.0276774	-0.0282093	-0.0287057			2.93	0.998482	0.97021			2.93	0.751	0.25
	0.294	0	-0.0039621	-0.0072813	-0.0101	-0.0125221	-0.0146249	-0.0164669	-0.0180935	-0.0195401	-0.0208347	-0.022	-0.0230543	-0.0240127	-0.0248877	-0.0256895	-0.0264271	-0.0271078	-0.0277378	-0.0283227	-0.0288671	-0.0293751			2.94	0.998485	0.970417			2.94	0.751	0.25
	0.295	0	-0.00405037	-0.00744434	-0.010327	-0.0128044	-0.0149553	-0.0168396	-0.0185036	-0.0199834	-0.0213079	-0.0225	-0.0235786	-0.0245591	-0.0254542	-0.0262745	-0.027029	-0.0277253	-0.0283698	-0.0289682	-0.0295251	-0.0300447			2.95	0.998487	0.970622			2.95	0.751	0.25
	0.296	0	-0.00413851	-0.0076072	-0.0105539	-0.0130865	-0.0152856	-0.0172122	-0.0189136	-0.0204267	-0.021781	-0.023	-0.0241029	-0.0251055	-0.0260207	-0.0268595	-0.027631	-0.0283429	-0.029002	-0.0296138	-0.0301832	-0.0307144			2.96	0.99849	0.970825			2.96	0.751	0.25
	0.297	0	-0.00422654	-0.0077699	-0.0107805	-0.0133684	-0.0156157	-0.0175847	-0.0193235	-0.02087	-0.0222541	-0.0235	-0.0246272	-0.0256519	-0.0265873	-0.0274446	-0.0282331	-0.0289607	-0.0296342	-0.0302594	-0.0308414	-0.0313843			2.97	0.998492	0.971025			2.97	0.751	0.25
	0.298	0	-0.00431444	-0.00793242	-0.011007	-0.0136502	-0.0159457	-0.017957	-0.0197333	-0.0213132	-0.0227272	-0.024	-0.0251516	-0.0261984	-0.027154	-0.0280297	-0.0288352	-0.0295785	-0.0302666	-0.0309053	-0.0314997	-0.0320543			2.98	0.998495	0.971224			2.98	0.751	0.25
	0.299	0	-0.00440221	-0.00809476	-0.0112333	-0.0139318	-0.0162755	-0.0183292	-0.0201431	-0.0217563	-0.0232003	-0.0245	-0.0256759	-0.0267449	-0.0277207	-0.028615	-0.0294375	-0.0301965	-0.0308991	-0.0315512	-0.0321582	-0.0327245			2.99	0.998497	0.97142			2.99	0.751	0.25
	0.3	0	-0.00448984	-0.00825693	-0.0114594	-0.0142133	-0.0166052	-0.0187014	-0.0205527	-0.0221994	-0.0236733	-0.025	-0.0262003	-0.0272914	-0.0282875	-0.0292003	-0.0300398	-0.0308146	-0.0315317	-0.0321973	-0.0328168	-0.0333948			3	0.9985	0.971615			3	0.751	0.25
	0.301	0	-0.00457735	-0.00841891	-0.0116853	-0.0144945	-0.0169348	-0.0190734	-0.0209623	-0.0226425	-0.0241463	-0.0255	-0.0267248	-0.0278381	-0.0288543	-0.0297857	-0.0306423	-0.0314327	-0.0321644	-0.0328435	-0.0334755	-0.0340652			3.01	0.998502	0.971807			3.01	0.751	0.25
	0.302	0	-0.00466472	-0.0085807	-0.011911	-0.0147756	-0.0172642	-0.0194453	-0.0213718	-0.0230855	-0.0246193	-0.026	-0.0272492	-0.0283847	-0.0294213	-0.0303712	-0.0312449	-0.032051	-0.0327972	-0.0334898	-0.0341344	-0.0347358			3.02	0.998505	0.971998			3.02	0.751	0.25
	0.303	0	-0.00475195	-0.0087423	-0.0121365	-0.0150565	-0.0175934	-0.019817	-0.0217812	-0.0235284	-0.0250923	-0.0265	-0.0277737	-0.0289314	-0.0299883	-0.0309568	-0.0318475	-0.0326694	-0.0334302	-0.0341363	-0.0347935	-0.0354066			3.03	0.998507	0.972187			3.03	0.751	0.25
	0.304	0	-0.00483904	-0.0089037	-0.0123619	-0.0153372	-0.0179225	-0.0201887	-0.0221905	-0.0239713	-0.0255652	-0.027	-0.0282982	-0.0294782	-0.0305553	-0.0315424	-0.0324503	-0.033288	-0.0340633	-0.0347829	-0.0354527	-0.0360775			3.04	0.99851	0.972373			3.04	0.751	0.25
	0.305	0	-0.00492598	-0.0090649	-0.012587	-0.0156177	-0.0182514	-0.0205602	-0.0225997	-0.0244141	-0.0260381	-0.0275	-0.0288227	-0.030025	-0.0311225	-0.0321282	-0.0330531	-0.0339066	-0.0346965	-0.0354297	-0.036112	-0.0367486			3.05	0.998512	0.972558			3.05	0.751	0.25
	0.306	0	-0.00501278	-0.0092259	-0.0128119	-0.015898	-0.0185802	-0.0209315	-0.0230088	-0.0248568	-0.026511	-0.028	-0.0293472	-0.0305718	-0.0316897	-0.032714	-0.0336561	-0.0345254	-0.0353299	-0.0360766	-0.0367715	-0.0374198			3.06	0.998515	0.972741			3.06	0.751	0.25
	0.307	0	-0.00509943	-0.00938669	-0.0130365	-0.0161781	-0.0189088	-0.0213028	-0.0234179	-0.0252995	-0.0269838	-0.0285	-0.0298718	-0.0311187	-0.0322569	-0.0333	-0.0342592	-0.0351443	-0.0359634	-0.0367237	-0.0374312	-0.0380912			3.07	0.998517	0.972922			3.07	0.751	0.25
	0.308	0	-0.00518593	-0.00954727	-0.013261	-0.0164581	-0.0192372	-0.0216739	-0.0238268	-0.0257421	-0.0274566	-0.029	-0.0303964	-0.0316657	-0.0328243	-0.033886	-0.0348624	-0.0357633	-0.0365971	-0.0373709	-0.038091	-0.0387628			3.08	0.998519	0.973101			3.08	0.751	0.25
	0.309	0	-0.00527227	-0.00970764	-0.0134852	-0.0167378	-0.0195654	-0.0220448	-0.0242356	-0.0261846	-0.0279294	-0.0295	-0.030921	-0.0322127	-0.0333917	-0.0344721	-0.0354657	-0.0363824	-0.0372309	-0.0380183	-0.038751	-0.0394346			3.09	0.998522	0.973279			3.09	0.751	0.25
	0.31	0	-0.00535845	-0.00986778	-0.0137092	-0.0170173	-0.0198935	-0.0224156	-0.0246443	-0.0266271	-0.0284021	-0.03	-0.0314457	-0.0327598	-0.0339592	-0.0350584	-0.0360691	-0.0370017	-0.0378648	-0.0386658	-0.0394112	-0.0401065			3.1	0.998524	0.973455			3.1	0.751	0.25
	0.311	0	-0.00544448	-0.0100277	-0.013933	-0.0172965	-0.0202213	-0.0227863	-0.0250529	-0.0270695	-0.0288748	-0.0305	-0.0319704	-0.0333069	-0.0345268	-0.0356447	-0.0366727	-0.0376212	-0.0384989	-0.0393135	-0.0400716	-0.0407787			3.11	0.998526	0.973628			3.11	0.751	0.25
	0.312	0	-0.00553034	-0.0101874	-0.0141565	-0.0175756	-0.020549	-0.0231568	-0.0254614	-0.0275119	-0.0293475	-0.031	-0.0324951	-0.0338541	-0.0350945	-0.0362311	-0.0372764	-0.0382407	-0.0391332	-0.0399614	-0.0407321	-0.041451			3.12	0.998528	0.973801			3.12	0.751	0.25
	0.313	0	-0.00561604	-0.0103469	-0.0143798	-0.0178545	-0.0208765	-0.0235272	-0.0258698	-0.0279542	-0.0298202	-0.0315	-0.0330199	-0.0344013	-0.0356622	-0.0368177	-0.0378802	-0.0388604	-0.0397676	-0.0406094	-0.0413928	-0.0421235			3.13	0.998531	0.973971			3.13	0.751	0.25
	0.314	0	-0.00570156	-0.0105061	-0.0146028	-0.0181331	-0.0212038	-0.0238974	-0.0262781	-0.0283964	-0.0302928	-0.032	-0.0335446	-0.0349486	-0.0362301	-0.0374043	-0.0384841	-0.0394802	-0.0404021	-0.0412576	-0.0420537	-0.0427962			3.14	0.998533	0.97414			3.14	0.751	0.25
	0.315	0	-0.00578692	-0.0106651	-0.0148256	-0.0184115	-0.0215309	-0.0242675	-0.0266862	-0.0288385	-0.0307654	-0.0325	-0.0340694	-0.035496	-0.036798	-0.0379911	-0.0390881	-0.0401002	-0.0410368	-0.041906	-0.0427147	-0.0434691			3.15	0.998535	0.974307			3.15	0.751	0.25
	0.316	0	-0.00587211	-0.0108238	-0.0150482	-0.0186896	-0.0218578	-0.0246374	-0.0270943	-0.0292805	-0.0312379	-0.033	-0.0345943	-0.0360434	-0.037366	-0.0385779	-0.0396923	-0.0407204	-0.0416717	-0.0425546	-0.043376	-0.0441422			3.16	0.998537	0.974473			3.16	0.751	0.25
	0.317	0	-0.00595711	-0.0109824	-0.0152705	-0.0189675	-0.0221846	-0.0250072	-0.0275022	-0.0297225	-0.0317104	-0.0335	-0.0351192	-0.0365909	-0.0379341	-0.0391649	-0.0402966	-0.0413406	-0.0423068	-0.0432033	-0.0440374	-0.0448154			3.17	0.998539	0.974637			3.17	0.751	0.25
	0.318	0	-0.00604194	-0.0111406	-0.0154925	-0.0192452	-0.0225111	-0.0253767	-0.02791	-0.0301644	-0.0321829	-0.034	-0.0356441	-0.0371384	-0.0385023	-0.039752	-0.040901	-0.0419611	-0.042942	-0.0438522	-0.0446991	-0.0454889			3.18	0.998541	0.9748			3.18	0.751	0.25
	0.319	0	-0.00612659	-0.0112986	-0.0157143	-0.0195226	-0.0228373	-0.0257462	-0.0283177	-0.0306063	-0.0326553	-0.0345	-0.036169	-0.037686	-0.0390706	-0.0403392	-0.0415056	-0.0425817	-0.0435774	-0.0445013	-0.0453609	-0.0461627			3.19	0.998543	0.97496			3.19	0.751	0.25
	0.32	0	-0.00621105	-0.0114564	-0.0159358	-0.0197998	-0.0231634	-0.0261154	-0.0287253	-0.031048	-0.0331277	-0.035	-0.036694	-0.0382337	-0.0396389	-0.0409265	-0.0421103	-0.0432024	-0.0442129	-0.0451506	-0.046023	-0.0468366			3.2	0.998545	0.97512			3.2	0.751	0.25
	0.321	0	-0.00629533	-0.0116138	-0.016157	-0.0200767	-0.0234893	-0.0264845	-0.0291327	-0.0314897	-0.0336001	-0.0355	-0.037219	-0.0387814	-0.0402074	-0.0415139	-0.0427152	-0.0438233	-0.0448487	-0.0458001	-0.0466852	-0.0475107			3.21	0.998548	0.975277			3.21	0.751	0.25
	0.322	0	-0.00637942	-0.0117711	-0.0163779	-0.0203534	-0.0238149	-0.0268534	-0.02954	-0.0319312	-0.0340724	-0.036	-0.0377441	-0.0393292	-0.040776	-0.0421015	-0.0433202	-0.0444444	-0.0454846	-0.0464498	-0.0473477	-0.0481851			3.22	0.99855	0.975434			3.22	0.751	0.25
	0.323	0	-0.00646331	-0.011928	-0.0165986	-0.0206298	-0.0241404	-0.0272221	-0.0299472	-0.0323727	-0.0345446	-0.0365	-0.0382691	-0.0398771	-0.0413446	-0.0426892	-0.0439253	-0.0450656	-0.0461207	-0.0470996	-0.0480103	-0.0488596			3.23	0.998552	0.975589			3.23	0.751	0.25
	0.324	0	-0.00654702	-0.0120847	-0.0168189	-0.020906	-0.0244655	-0.0275907	-0.0303542	-0.0328142	-0.0350169	-0.037	-0.0387943	-0.040425	-0.0419134	-0.043277	-0.0445306	-0.045687	-0.046757	-0.0477497	-0.0486732	-0.0495345			3.24	0.998554	0.975742			3.24	0.751	0.25
	0.325	0	-0.00663052	-0.0122411	-0.017039	-0.0211818	-0.0247905	-0.027959	-0.0307611	-0.0332555	-0.0354891	-0.0375	-0.0393194	-0.0409731	-0.0424822	-0.0438649	-0.0451361	-0.0463086	-0.0473935	-0.0484	-0.0493363	-0.0502095			3.25	0.998556	0.975894			3.25	0.751	0.25
	0.326	0	-0.00671382	-0.0123972	-0.0172588	-0.0214574	-0.0251152	-0.0283272	-0.0311679	-0.0336967	-0.0359612	-0.038	-0.0398446	-0.0415211	-0.0430512	-0.044453	-0.0457417	-0.0469304	-0.0480301	-0.0490505	-0.0499996	-0.0508848			3.26	0.998558	0.976044			3.26	0.751	0.25
	0.327	0	-0.00679692	-0.012553	-0.0174783	-0.0217328	-0.0254397	-0.0286952	-0.0315746	-0.0341379	-0.0364333	-0.0385	-0.0403699	-0.0420693	-0.0436203	-0.0450411	-0.0463474	-0.0475523	-0.048667	-0.0497012	-0.0506632	-0.0515603			3.27	0.998559	0.976193			3.27	0.751	0.25
	0.328	0	-0.00687982	-0.0127086	-0.0176975	-0.0220078	-0.025764	-0.029063	-0.0319811	-0.0345789	-0.0369054	-0.039	-0.0408951	-0.0426175	-0.0441894	-0.0456295	-0.0469533	-0.0481744	-0.0493041	-0.0503521	-0.051327	-0.052236			3.28	0.998561	0.976341			3.28	0.751	0.25
	0.329	0	-0.00696251	-0.0128638	-0.0179163	-0.0222825	-0.026088	-0.0294306	-0.0323874	-0.0350199	-0.0373774	-0.0395	-0.0414205	-0.0431659	-0.0447587	-0.0462179	-0.0475594	-0.0487967	-0.0499413	-0.0510032	-0.051991	-0.052912			3.29	0.998563	0.976487			3.29	0.751	0.25
	0.33	0	-0.00704498	-0.0130188	-0.0181349	-0.022557	-0.0264118	-0.029798	-0.0327936	-0.0354608	-0.0378494	-0.04	-0.0419458	-0.0437142	-0.0453281	-0.0468065	-0.0481656	-0.0494192	-0.0505788	-0.0516546	-0.0526552	-0.0535882			3.3	0.998565	0.976632			3.3	0.751	0.25
	0.331	0	-0.00712725	-0.0131734	-0.0183531	-0.0228312	-0.0267353	-0.0301652	-0.0331997	-0.0359016	-0.0383213	-0.0405	-0.0424712	-0.0442627	-0.0458976	-0.0473953	-0.048772	-0.0500418	-0.0512164	-0.0523061	-0.0533197	-0.0542647			3.31	0.998567	0.976776			3.31	0.751	0.25
	0.332	0	-0.00720929	-0.0133278	-0.0185711	-0.0231051	-0.0270585	-0.0305322	-0.0336056	-0.0363423	-0.0387932	-0.041	-0.0429966	-0.0448112	-0.0464672	-0.0479841	-0.0493786	-0.0506647	-0.0518543	-0.0529579	-0.0539844	-0.0549415			3.32	0.998569	0.976918			3.32	0.751	0.25
	0.333	0	-0.00729112	-0.0134818	-0.0187887	-0.0233786	-0.0273815	-0.030899	-0.0340114	-0.0367828	-0.039265	-0.0415	-0.0435221	-0.0453599	-0.0470369	-0.0485731	-0.0499853	-0.0512877	-0.0524924	-0.05361	-0.0546494	-0.0556185			3.33	0.998571	0.977059			3.33	0.751	0.25
	0.334	0	-0.00737273	-0.0136356	-0.0190059	-0.0236519	-0.0277043	-0.0312656	-0.034417	-0.0372233	-0.0397368	-0.042	-0.0440476	-0.0459086	-0.0476068	-0.0491623	-0.0505922	-0.0519109	-0.0531307	-0.0542622	-0.0553146	-0.0562957			3.34	0.998573	0.977198			3.34	0.751	0.25
	0.335	0	-0.00745411	-0.013789	-0.0192229	-0.0239249	-0.0280267	-0.031632	-0.0348225	-0.0376637	-0.0402086	-0.0425	-0.0445732	-0.0464574	-0.0481767	-0.0497516	-0.0511993	-0.0525343	-0.0537692	-0.0549147	-0.05598	-0.0569733			3.35	0.998574	0.977337			3.35	0.751	0.25
	0.336	0	-0.00753527	-0.0139421	-0.0194395	-0.0241975	-0.0283489	-0.0319981	-0.0352278	-0.038104	-0.0406803	-0.043	-0.0450988	-0.0470062	-0.0487468	-0.0503411	-0.0518066	-0.053158	-0.054408	-0.0555675	-0.0566458	-0.0576511			3.36	0.998576	0.977474			3.36	0.751	0.25
	0.337	0	-0.0076162	-0.0140948	-0.0196557	-0.0244698	-0.0286709	-0.0323641	-0.0356329	-0.0385442	-0.0411519	-0.0435	-0.0456245	-0.0475552	-0.049317	-0.0509307	-0.052414	-0.0537818	-0.055047	-0.0562204	-0.0573117	-0.0583291			3.37	0.998578	0.97761			3.37	0.751	0.25
	0.338	0	-0.0076969	-0.0142473	-0.0198716	-0.0247418	-0.0289925	-0.0327298	-0.0360379	-0.0389843	-0.0416235	-0.044	-0.0461502	-0.0481042	-0.0498873	-0.0515205	-0.0530216	-0.0544058	-0.0556862	-0.0568737	-0.057978	-0.0590075			3.38	0.99858	0.977744			3.38	0.751	0.25
	0.339	0	-0.00777736	-0.0143994	-0.0200872	-0.0250135	-0.0293139	-0.0330953	-0.0364427	-0.0394243	-0.0420951	-0.0445	-0.0466759	-0.0486533	-0.0504577	-0.0521104	-0.0536294	-0.0550301	-0.0563256	-0.0575271	-0.0586445	-0.0596861			3.39	0.998582	0.977877			3.39	0.751	0.25
	0.34	0	-0.00785758	-0.0145512	-0.0203024	-0.0252848	-0.029635	-0.0334606	-0.0368474	-0.0398641	-0.0425666	-0.045	-0.0472017	-0.0492025	-0.0510283	-0.0527004	-0.0542374	-0.0556545	-0.0569652	-0.0581809	-0.0593113	-0.060365			3.4	0.998583	0.97801			3.4	0.751	0.25
	0.341	0	-0.00793757	-0.0147026	-0.0205172	-0.0255558	-0.0299558	-0.0338256	-0.0372518	-0.0403039	-0.043038	-0.0455	-0.0477275	-0.0497519	-0.0515989	-0.0532907	-0.0548455	-0.0562792	-0.0576051	-0.0588348	-0.0599783	-0.0610442			3.41	0.998585	0.978141			3.41	0.751	0.25
	0.342	0	-0.00801731	-0.0148537	-0.0207317	-0.0258265	-0.0302763	-0.0341904	-0.0376561	-0.0407436	-0.0435094	-0.046	-0.0482534	-0.0503012	-0.0521698	-0.0538811	-0.0554539	-0.0569041	-0.0582453	-0.0594891	-0.0606456	-0.0617237			3.42	0.998587	0.97827			3.42	0.751	0.25
	0.343	0	-0.0080968	-0.0150044	-0.0209458	-0.0260968	-0.0305965	-0.034555	-0.0380603	-0.0411831	-0.0439807	-0.0465	-0.0487794	-0.0508507	-0.0527407	-0.0544716	-0.0560625	-0.0575292	-0.0588857	-0.0601436	-0.0613133	-0.0624035			3.43	0.998588	0.978399			3.43	0.751	0.25
	0.344	0	-0.00817605	-0.0151548	-0.0211595	-0.0263668	-0.0309164	-0.0349193	-0.0384643	-0.0416225	-0.044452	-0.047	-0.0493053	-0.0514003	-0.0533118	-0.0550624	-0.0566712	-0.0581545	-0.0595263	-0.0607984	-0.0619811	-0.0630836			3.44	0.99859	0.978527			3.44	0.751	0.25
	0.345	0	-0.00825505	-0.0153048	-0.0213729	-0.0266364	-0.031236	-0.0352834	-0.038868	-0.0420618	-0.0449233	-0.0475	-0.0498314	-0.05195	-0.053883	-0.0556533	-0.0572802	-0.0587801	-0.0601672	-0.0614534	-0.0626493	-0.063764			3.45	0.998592	0.978653			3.45	0.751	0.25
	0.346	0	-0.0083338	-0.0154545	-0.0215858	-0.0269057	-0.0315553	-0.0356473	-0.0392716	-0.042501	-0.0453944	-0.048	-0.0503575	-0.0524997	-0.0544543	-0.0562443	-0.0578893	-0.0594059	-0.0608083	-0.0621087	-0.0633178	-0.0644447			3.46	0.998594	0.978778			3.46	0.751	0.25
	0.347	0	-0.00841229	-0.0156038	-0.0217984	-0.0271746	-0.0318743	-0.0360109	-0.0396751	-0.0429401	-0.0458655	-0.0485	-0.0508836	-0.0530496	-0.0550258	-0.0568356	-0.0584987	-0.0600319	-0.0614497	-0.0627643	-0.0639866	-0.0651257			3.47	0.998595	0.978902			3.47	0.751	0.25
	0.348	0	-0.00849052	-0.0157527	-0.0220106	-0.0274431	-0.032193	-0.0363742	-0.0400783	-0.0433791	-0.0463366	-0.049	-0.0514098	-0.0535996	-0.0555974	-0.057427	-0.0591082	-0.0606582	-0.0620913	-0.0634202	-0.0646556	-0.065807			3.48	0.998597	0.979025			3.48	0.751	0.25
	0.349	0	-0.00856849	-0.0159013	-0.0222224	-0.0277113	-0.0325114	-0.0367373	-0.0404814	-0.0438179	-0.0468076	-0.0495	-0.051936	-0.0541496	-0.0561692	-0.0580186	-0.059718	-0.0612847	-0.0627332	-0.0640764	-0.065325	-0.0664886			3.49	0.998598	0.979147			3.49	0.751	0.25
	0.35	0	-0.0086462	-0.0160495	-0.0224338	-0.0279791	-0.0328294	-0.0371002	-0.0408842	-0.0442567	-0.0472786	-0.05	-0.0524623	-0.0546998	-0.0567411	-0.0586104	-0.060328	-0.0619114	-0.0633754	-0.0647328	-0.0659947	-0.0671706			3.5	0.9986	0.979268			3.5	0.751	0.25
	0.351	0	-0.00872364	-0.0161973	-0.0226448	-0.0282465	-0.0331471	-0.0374628	-0.0412869	-0.0446952	-0.0477494	-0.0505	-0.0529887	-0.05525	-0.0573131	-0.0592023	-0.0609382	-0.0625384	-0.0640178	-0.0653895	-0.0666646	-0.0678529			3.51	0.998602	0.979388			3.51	0.751	0.25
	0.352	0	-0.00880081	-0.0163447	-0.0228553	-0.0285135	-0.0334645	-0.0378251	-0.0416894	-0.0451337	-0.0482203	-0.051	-0.053515	-0.0558004	-0.0578853	-0.0597944	-0.0615486	-0.0631656	-0.0646605	-0.0660466	-0.0673349	-0.0685355			3.52	0.998603	0.979507			3.52	0.751	0.25
	0.353	0	-0.00887771	-0.0164917	-0.0230655	-0.0287801	-0.0337815	-0.0381871	-0.0420917	-0.0455721	-0.048691	-0.0515	-0.0540415	-0.0563509	-0.0584577	-0.0603868	-0.0621592	-0.0637931	-0.0653035	-0.0667039	-0.0680056	-0.0692185			3.53	0.998605	0.979625			3.53	0.751	0.25
	0.354	0	-0.00895433	-0.0166383	-0.0232752	-0.0290464	-0.0340982	-0.0385489	-0.0424937	-0.0460103	-0.0491617	-0.052	-0.054568	-0.0569014	-0.0590302	-0.0609793	-0.0627701	-0.0644208	-0.0659468	-0.0673615	-0.0686765	-0.0699018			3.54	0.998606	0.979742			3.54	0.751	0.25
	0.355	0	-0.00903068	-0.0167846	-0.0234845	-0.0293122	-0.0344146	-0.0389104	-0.0428956	-0.0464484	-0.0496324	-0.0525	-0.0550946	-0.0574521	-0.0596028	-0.061572	-0.0633812	-0.0650488	-0.0665903	-0.0680195	-0.0693478	-0.0705854			3.55	0.998608	0.979857			3.55	0.751	0.25
	0.356	0	-0.00910675	-0.0169304	-0.0236934	-0.0295777	-0.0347306	-0.0392716	-0.0432973	-0.0468863	-0.0501029	-0.053	-0.0556212	-0.0580029	-0.0601756	-0.0621649	-0.0639925	-0.065677	-0.0672342	-0.0686777	-0.0700194	-0.0712694			3.56	0.998609	0.979972			3.56	0.751	0.25
	0.357	0	-0.00918254	-0.0170758	-0.0239019	-0.0298427	-0.0350463	-0.0396326	-0.0436988	-0.0473242	-0.0505735	-0.0535	-0.0561479	-0.0585538	-0.0607485	-0.062758	-0.0646041	-0.0663055	-0.0678783	-0.0693363	-0.0706913	-0.0719537			3.57	0.998611	0.980086			3.57	0.751	0.25
	0.358	0	-0.00925804	-0.0172208	-0.0241099	-0.0301073	-0.0353616	-0.0399932	-0.0441	-0.0477618	-0.0510439	-0.054	-0.0566746	-0.0591048	-0.0613216	-0.0633513	-0.0652158	-0.0669343	-0.0685227	-0.0699951	-0.0713635	-0.0726384			3.58	0.998612	0.980199			3.58	0.751	0.25
	0.359	0	-0.00933326	-0.0173654	-0.0243174	-0.0303715	-0.0356766	-0.0403536	-0.0445011	-0.0481994	-0.0515143	-0.0545	-0.0572014	-0.0596559	-0.0618949	-0.0639448	-0.0658279	-0.0675633	-0.0691674	-0.0706543	-0.0720361	-0.0733234			3.59	0.998614	0.980311			3.59	0.751	0.25
	0.36	0	-0.00940819	-0.0175096	-0.0245245	-0.0306353	-0.0359911	-0.0407137	-0.0449019	-0.0486368	-0.0519846	-0.055	-0.0577283	-0.0602072	-0.0624683	-0.0645384	-0.0664401	-0.0681926	-0.0698125	-0.0713139	-0.0727091	-0.0740089			3.6	0.998615	0.980421			3.6	0.751	0.25
	0.361	0	-0.00948282	-0.0176534	-0.0247312	-0.0308986	-0.0363054	-0.0410735	-0.0453026	-0.0490741	-0.0524549	-0.0555	-0.0582552	-0.0607585	-0.0630419	-0.0651323	-0.0670526	-0.0688222	-0.0704578	-0.0719737	-0.0733824	-0.0746946			3.61	0.998617	0.980531			3.61	0.751	0.25
	0.362	0	-0.00955716	-0.0177967	-0.0249374	-0.0311616	-0.0366192	-0.0414329	-0.045703	-0.0495112	-0.052925	-0.056	-0.0587822	-0.06131	-0.0636157	-0.0657265	-0.0676654	-0.0694521	-0.0711034	-0.0726339	-0.074056	-0.0753808			3.62	0.998618	0.98064			3.62	0.751	0.25
	0.363	0	-0.0096312	-0.0179396	-0.0251431	-0.0314241	-0.0369327	-0.0417921	-0.0461031	-0.0499482	-0.0533952	-0.0565	-0.0593092	-0.0618616	-0.0641896	-0.0663208	-0.0682784	-0.0700822	-0.0717493	-0.0732944	-0.0747301	-0.0760673			3.63	0.99862	0.980749			3.63	0.751	0.25
	0.364	0	-0.00970494	-0.0180821	-0.0253484	-0.0316861	-0.0372458	-0.042151	-0.0465031	-0.050385	-0.0538652	-0.057	-0.0598363	-0.0624133	-0.0647637	-0.0669153	-0.0688916	-0.0707126	-0.0723956	-0.0739553	-0.0754044	-0.0767542			3.64	0.998621	0.980856			3.64	0.751	0.25
	0.365	0	-0.00977837	-0.0182241	-0.0255532	-0.0319477	-0.0375585	-0.0425096	-0.0469028	-0.0508217	-0.0543352	-0.0575	-0.0603635	-0.0629651	-0.065338	-0.0675101	-0.0695051	-0.0713434	-0.0730422	-0.0746165	-0.0760792	-0.0774415			3.65	0.998623	0.980962			3.65	0.751	0.25
	0.366	0	-0.0098515	-0.0183657	-0.0257575	-0.0322089	-0.0378708	-0.0428678	-0.0473023	-0.0512583	-0.0548051	-0.058	-0.0608907	-0.063517	-0.0659124	-0.068105	-0.0701189	-0.0719744	-0.0736891	-0.075278	-0.0767543	-0.0781292			3.66	0.998624	0.981067			3.66	0.751	0.25
	0.367	0	-0.00992433	-0.0185068	-0.0259614	-0.0324695	-0.0381827	-0.0432258	-0.0477016	-0.0516947	-0.0552749	-0.0585	-0.061418	-0.0640691	-0.066487	-0.0687002	-0.0707329	-0.0726057	-0.0743363	-0.0759399	-0.0774298	-0.0788173			3.67	0.998625	0.981172			3.67	0.751	0.25
	0.368	0	-0.00999684	-0.0186475	-0.0261647	-0.0327298	-0.0384942	-0.0435834	-0.0481006	-0.0521309	-0.0557447	-0.059	-0.0619454	-0.0646213	-0.0670618	-0.0692956	-0.0713472	-0.0732373	-0.0749838	-0.0766022	-0.0781056	-0.0795058			3.68	0.998627	0.981276			3.68	0.751	0.25
	0.369	0	-0.010069	-0.0187877	-0.0263676	-0.0329895	-0.0388053	-0.0439407	-0.0484994	-0.052567	-0.0562143	-0.0595	-0.0624728	-0.0651736	-0.0676368	-0.0698912	-0.0719617	-0.0738692	-0.0756317	-0.0772648	-0.0787819	-0.0801947			3.69	0.998628	0.981378			3.69	0.751	0.25
	0.37	0	-0.0101409	-0.0189275	-0.0265699	-0.0332488	-0.0391161	-0.0442977	-0.0488979	-0.053003	-0.056684	-0.06	-0.0630003	-0.0657261	-0.0682119	-0.0704871	-0.0725765	-0.0745014	-0.0762799	-0.0779278	-0.0794585	-0.0808839			3.7	0.99863	0.98148			3.7	0.751	0.25
	0.371	0	-0.0102125	-0.0190668	-0.0267718	-0.0335077	-0.0394264	-0.0446543	-0.0492962	-0.0534387	-0.0571535	-0.0605	-0.0635279	-0.0662786	-0.0687872	-0.0710832	-0.0731916	-0.0751339	-0.0769285	-0.0785911	-0.0801355	-0.0815736			3.71	0.998631	0.981582			3.71	0.751	0.25
	0.372	0	-0.0102837	-0.0192056	-0.0269731	-0.033766	-0.0397362	-0.0450106	-0.0496943	-0.0538744	-0.057623	-0.061	-0.0640555	-0.0668313	-0.0693628	-0.0716795	-0.073807	-0.0757668	-0.0775774	-0.0792548	-0.0808129	-0.0822638			3.72	0.998632	0.981682			3.72	0.751	0.25
	0.373	0	-0.0103546	-0.0193439	-0.0271739	-0.0340239	-0.0400457	-0.0453666	-0.0500921	-0.0543098	-0.0580923	-0.0615	-0.0645832	-0.0673842	-0.0699385	-0.0722761	-0.0744226	-0.0763999	-0.0782266	-0.0799189	-0.0814908	-0.0829543			3.73	0.998634	0.981781			3.73	0.751	0.25
	0.374	0	-0.0104252	-0.0194818	-0.0273743	-0.0342812	-0.0403547	-0.0457222	-0.0504897	-0.0547451	-0.0585616	-0.062	-0.065111	-0.0679372	-0.0705144	-0.0728729	-0.0750386	-0.0770334	-0.0788762	-0.0805834	-0.082169	-0.0836453			3.74	0.998635	0.98188			3.74	0.751	0.25
	0.375	0	-0.0104955	-0.0196192	-0.027574	-0.0345381	-0.0406634	-0.0460775	-0.050887	-0.0551803	-0.0590309	-0.0625	-0.0656388	-0.0684903	-0.0710904	-0.07347	-0.0756548	-0.0776672	-0.0795262	-0.0812483	-0.0828476	-0.0843366			3.75	0.998636	0.981978			3.75	0.751	0.25
	0.376	0	-0.0105654	-0.0197561	-0.0277733	-0.0347945	-0.0409715	-0.0464324	-0.051284	-0.0556152	-0.0595	-0.063	-0.0661668	-0.0690435	-0.0716667	-0.0740672	-0.0762713	-0.0783013	-0.0801765	-0.0819135	-0.0835267	-0.0850285			3.76	0.998638	0.982075			3.76	0.751	0.25
	0.377	0	-0.010635	-0.0198925	-0.027972	-0.0350503	-0.0412793	-0.046787	-0.0516808	-0.05605	-0.0599691	-0.0635	-0.0666948	-0.0695969	-0.0722432	-0.0746648	-0.0768881	-0.0789358	-0.0808272	-0.0825792	-0.0842061	-0.0857207			3.77	0.998639	0.982171			3.77	0.751	0.25
	0.378	0	-0.0107043	-0.0200284	-0.0281702	-0.0353057	-0.0415865	-0.0471412	-0.0520773	-0.0564847	-0.060438	-0.064	-0.0672228	-0.0701504	-0.0728199	-0.0752626	-0.0775052	-0.0795705	-0.0814782	-0.0832452	-0.084886	-0.0864135			3.78	0.99864	0.982267			3.78	0.751	0.25
	0.379	0	-0.0107732	-0.0201638	-0.0283679	-0.0355605	-0.0418934	-0.0474951	-0.0524736	-0.0569191	-0.0609069	-0.0645	-0.067751	-0.0707041	-0.0733968	-0.0758606	-0.0781226	-0.0802057	-0.0821297	-0.0839116	-0.0855663	-0.0871066			3.79	0.998642	0.982361			3.79	0.751	0.25
	0.38	0	-0.0108418	-0.0202987	-0.0285649	-0.0358148	-0.0421998	-0.0478486	-0.0528696	-0.0573534	-0.0613758	-0.065	-0.0682792	-0.0712579	-0.0739738	-0.0764589	-0.0787403	-0.0808411	-0.0827815	-0.0845785	-0.0862471	-0.0878002			3.8	0.998643	0.982455			3.8	0.751	0.25
	0.381	0	-0.01091	-0.0204331	-0.0287615	-0.0360686	-0.0425057	-0.0482017	-0.0532653	-0.0577875	-0.0618445	-0.0655	-0.0688075	-0.0718119	-0.0745511	-0.0770575	-0.0793583	-0.0814769	-0.0834337	-0.0852458	-0.0869283	-0.0884943			3.81	0.998644	0.982549			3.81	0.751	0.25
	0.382	0	-0.0109779	-0.020567	-0.0289575	-0.0363218	-0.0428112	-0.0485545	-0.0536607	-0.0582214	-0.0623131	-0.066	-0.0693358	-0.072366	-0.0751286	-0.0776563	-0.0799766	-0.0821131	-0.0840862	-0.0859134	-0.0876099	-0.0891888			3.82	0.998645	0.982641			3.82	0.751	0.25
	0.383	0	-0.0110454	-0.0207004	-0.0291529	-0.0365746	-0.0431161	-0.0489068	-0.0540559	-0.0586552	-0.0627817	-0.0665	-0.0698643	-0.0729202	-0.0757063	-0.0782554	-0.0805952	-0.0827496	-0.0847392	-0.0865815	-0.088292	-0.0898839			3.83	0.998647	0.982733			3.83	0.751	0.25
	0.384	0	-0.0111126	-0.0208332	-0.0293477	-0.0368267	-0.0434207	-0.0492588	-0.0544508	-0.0590887	-0.0632502	-0.067	-0.0703928	-0.0734746	-0.0762843	-0.0788547	-0.0812141	-0.0833865	-0.0853925	-0.0872501	-0.0889745	-0.0905793			3.84	0.998648	0.982824			3.84	0.751	0.25
	0.385	0	-0.0111794	-0.0209656	-0.029542	-0.0370783	-0.0437247	-0.0496104	-0.0548453	-0.0595221	-0.0637185	-0.0675	-0.0709214	-0.0740292	-0.0768624	-0.0794543	-0.0818334	-0.0840237	-0.0860463	-0.087919	-0.0896575	-0.0912753			3.85	0.998649	0.982914			3.85	0.751	0.25
	0.386	0	-0.0112459	-0.0210973	-0.0297356	-0.0373294	-0.0440283	-0.0499616	-0.0552396	-0.0599553	-0.0641868	-0.068	-0.0714501	-0.0745839	-0.0774407	-0.0800542	-0.0824529	-0.0846613	-0.0867004	-0.0885884	-0.0903409	-0.0919717			3.86	0.99865	0.983004			3.86	0.751	0.25
	0.387	0	-0.011312	-0.0212286	-0.0299287	-0.0375799	-0.0443313	-0.0503125	-0.0556337	-0.0603883	-0.064655	-0.0685	-0.0719789	-0.0751387	-0.0780193	-0.0806544	-0.0830728	-0.0852993	-0.087355	-0.0892582	-0.0910248	-0.0926687			3.87	0.998652	0.983093			3.87	0.751	0.25
	0.388	0	-0.0113778	-0.0213593	-0.0301212	-0.0378298	-0.0446339	-0.0506629	-0.0560274	-0.0608211	-0.0651231	-0.069	-0.0725078	-0.0756938	-0.0785981	-0.0812549	-0.0836931	-0.0859376	-0.0880099	-0.0899285	-0.0917092	-0.0933661			3.88	0.998653	0.983181			3.88	0.751	0.25
	0.389	0	-0.0114431	-0.0214895	-0.0303131	-0.0380792	-0.044936	-0.0510129	-0.0564208	-0.0612537	-0.0655912	-0.0695	-0.0730367	-0.0762489	-0.0791771	-0.0818556	-0.0843136	-0.0865764	-0.0886653	-0.0905992	-0.0923941	-0.094064			3.89	0.998654	0.983268			3.89	0.751	0.25
	0.39	0	-0.0115082	-0.0216191	-0.0305044	-0.038328	-0.0452376	-0.0513625	-0.0568139	-0.0616862	-0.0660591	-0.07	-0.0735657	-0.0768043	-0.0797564	-0.0824566	-0.0849345	-0.0872155	-0.0893211	-0.0912703	-0.0930794	-0.0947624			3.9	0.998655	0.983355			3.9	0.751	0.25
	0.391	0	-0.0115728	-0.0217481	-0.0306951	-0.0385762	-0.0455386	-0.0517117	-0.0572067	-0.0621184	-0.0665269	-0.0705	-0.0740948	-0.0773598	-0.0803358	-0.0830579	-0.0855558	-0.0878549	-0.0899774	-0.091942	-0.0937652	-0.0954614			3.91	0.998656	0.983441			3.91	0.751	0.25
	0.392	0	-0.0116371	-0.0218766	-0.0308852	-0.0388238	-0.0458392	-0.0520605	-0.0575992	-0.0625504	-0.0669947	-0.071	-0.074624	-0.0779154	-0.0809155	-0.0836595	-0.0861774	-0.0884948	-0.090634	-0.0926141	-0.0944515	-0.0961608			3.92	0.998658	0.983527			3.92	0.751	0.25
	0.393	0	-0.011701	-0.0220046	-0.0310746	-0.0390708	-0.0461392	-0.0524088	-0.0579914	-0.0629823	-0.0674623	-0.0715	-0.0751533	-0.0784713	-0.0814955	-0.0842614	-0.0867993	-0.0891351	-0.0912911	-0.0932866	-0.0951383	-0.0968608			3.93	0.998659	0.983611			3.93	0.751	0.25
	0.394	0	-0.0117645	-0.0221319	-0.0312635	-0.0393172	-0.0464387	-0.0527568	-0.0583833	-0.0634139	-0.0679298	-0.072	-0.0756827	-0.0790273	-0.0820757	-0.0848636	-0.0874216	-0.0897758	-0.0919486	-0.0939596	-0.0958256	-0.0975613			3.94	0.99866	0.983696			3.94	0.751	0.25
	0.395	0	-0.0118276	-0.0222587	-0.0314516	-0.039563	-0.0467377	-0.0531043	-0.0587749	-0.0638453	-0.0683973	-0.0725	-0.0762121	-0.0795834	-0.0826561	-0.0854661	-0.0880442	-0.0904168	-0.0926066	-0.0946331	-0.0965134	-0.0982623			3.95	0.998661	0.983779			3.95	0.751	0.25
	0.396	0	-0.0118904	-0.0223849	-0.0316392	-0.0398082	-0.0470361	-0.0534514	-0.0591661	-0.0642765	-0.0688646	-0.073	-0.0767417	-0.0801398	-0.0832368	-0.0860689	-0.0886672	-0.0910583	-0.093265	-0.0953071	-0.0972018	-0.0989639			3.96	0.998662	0.983862			3.96	0.751	0.25
	0.397	0	-0.0119527	-0.0225106	-0.0318261	-0.0400528	-0.047334	-0.053798	-0.059557	-0.0647075	-0.0693318	-0.0735	-0.0772713	-0.0806963	-0.0838177	-0.086672	-0.0892906	-0.0917002	-0.0939239	-0.0959816	-0.0978906	-0.099666			3.97	0.998663	0.983944			3.97	0.751	0.25
	0.398	0	-0.0120147	-0.0226356	-0.0320124	-0.0402968	-0.0476313	-0.0541442	-0.0599476	-0.0651383	-0.069799	-0.074	-0.0778011	-0.081253	-0.0843988	-0.0872754	-0.0899143	-0.0923425	-0.0945832	-0.0966565	-0.09858	-0.100369			3.98	0.998664	0.984026			3.98	0.751	0.25
	0.399	0	-0.0120763	-0.0227601	-0.032198	-0.0405401	-0.0479281	-0.0544899	-0.0603378	-0.0655689	-0.070266	-0.0745	-0.0783309	-0.0818098	-0.0849802	-0.0878792	-0.0905384	-0.0929852	-0.095243	-0.097332	-0.0992699	-0.101072			3.99	0.998666	0.984107			3.99	0.751	0.25
	0.4	0	-0.0121375	-0.0228839	-0.0323829	-0.0407828	-0.0482243	-0.0548352	-0.0607278	-0.0659992	-0.0707329	-0.075	-0.0788608	-0.0823669	-0.0855619	-0.0884832	-0.0911629	-0.0936283	-0.0959032	-0.0980079	-0.0999603	-0.101776			4	0.998667	0.984187			4	0.751	0.25
	0.401	0	-0.0121983	-0.0230072	-0.0325672	-0.0410248	-0.04852	-0.0551801	-0.0611173	-0.0664294	-0.0711998	-0.0755	-0.0793909	-0.0829241	-0.0861438	-0.0890876	-0.0917878	-0.0942719	-0.0965639	-0.0986844	-0.100651	-0.10248			4.01	0.998668	0.984267			4.01	0.751	0.25
	0.402	0	-0.0122587	-0.0231299	-0.0327508	-0.0412662	-0.0488151	-0.0555244	-0.0615066	-0.0668593	-0.0716665	-0.076	-0.079921	-0.0834815	-0.086726	-0.0896923	-0.092413	-0.0949159	-0.0972251	-0.0993614	-0.101343	-0.103185			4.02	0.998669	0.984346			4.02	0.751	0.25
	0.403	0	-0.0123187	-0.0232519	-0.0329337	-0.041507	-0.0491096	-0.0558683	-0.0618955	-0.067289	-0.0721331	-0.0765	-0.0804512	-0.0840391	-0.0873084	-0.0902973	-0.0930386	-0.0955604	-0.0978868	-0.100039	-0.102035	-0.10389			4.03	0.99867	0.984424			4.03	0.751	0.25
	0.404	0	-0.0123783	-0.0233733	-0.033116	-0.041747	-0.0494036	-0.0562118	-0.062284	-0.0677184	-0.0725996	-0.077	-0.0809815	-0.0845969	-0.0878911	-0.0909027	-0.0936646	-0.0962053	-0.098549	-0.100717	-0.102727	-0.104596			4.04	0.998671	0.984502			4.04	0.751	0.25
	0.405	0	-0.0124375	-0.0234941	-0.0332975	-0.0419864	-0.0496969	-0.0565547	-0.0626722	-0.0681476	-0.073066	-0.0775	-0.0815119	-0.0851548	-0.0884741	-0.0915084	-0.0942911	-0.0968506	-0.0992116	-0.101395	-0.103421	-0.105303			4.05	0.998672	0.98458			4.05	0.751	0.25
	0.406	0	-0.0124963	-0.0236143	-0.0334784	-0.0422252	-0.0499897	-0.0568972	-0.06306	-0.0685766	-0.0735323	-0.078	-0.0820424	-0.085713	-0.0890573	-0.0921145	-0.0949179	-0.0974964	-0.0998748	-0.102075	-0.104114	-0.10601			4.06	0.998673	0.984656			4.06	0.751	0.25
	0.407	0	-0.0125547	-0.0237339	-0.0336585	-0.0424632	-0.0502818	-0.0572392	-0.0634475	-0.0690054	-0.0739984	-0.0785	-0.0825731	-0.0862713	-0.0896408	-0.0927208	-0.0955451	-0.0981426	-0.100538	-0.102754	-0.104809	-0.106718			4.07	0.998674	0.984733			4.07	0.751	0.25
	0.408	0	-0.0126126	-0.0238528	-0.033838	-0.0427006	-0.0505734	-0.0575807	-0.0638346	-0.0694339	-0.0744645	-0.079	-0.0831038	-0.0868299	-0.0902246	-0.0933276	-0.0961727	-0.0987893	-0.101203	-0.103434	-0.105503	-0.107427			4.08	0.998675	0.984808			4.08	0.751	0.25
	0.409	0	-0.0126702	-0.0239711	-0.0340167	-0.0429373	-0.0508643	-0.0579217	-0.0642213	-0.0698622	-0.0749304	-0.0795	-0.0836346	-0.0873886	-0.0908087	-0.0939347	-0.0968008	-0.0994365	-0.101867	-0.104115	-0.106199	-0.108136			4.09	0.998676	0.984883			4.09	0.751	0.25
	0.41	0	-0.0127273	-0.0240888	-0.0341947	-0.0431733	-0.0511547	-0.0582621	-0.0646077	-0.0702903	-0.0753962	-0.08	-0.0841655	-0.0879476	-0.091393	-0.0945421	-0.0974292	-0.100084	-0.102532	-0.104796	-0.106895	-0.108845			4.1	0.998677	0.984958			4.1	0.751	0.25
	0.411	0	-0.012784	-0.0242058	-0.034372	-0.0434085	-0.0514444	-0.0586021	-0.0649936	-0.0707181	-0.0758619	-0.0805	-0.0846966	-0.0885067	-0.0919777	-0.0951499	-0.0980581	-0.100732	-0.103198	-0.105478	-0.107592	-0.109556			4.11	0.998678	0.985032			4.11	0.751	0.25
	0.412	0	-0.0128403	-0.0243221	-0.0345486	-0.0436431	-0.0517334	-0.0589416	-0.0653792	-0.0711456	-0.0763275	-0.081	-0.0852277	-0.0890661	-0.0925626	-0.095758	-0.0986874	-0.101381	-0.103864	-0.106161	-0.108289	-0.110267			4.12	0.998679	0.985105			4.12	0.751	0.25
	0.413	0	-0.0128961	-0.0244378	-0.0347244	-0.0438769	-0.0520219	-0.0592806	-0.0657645	-0.0715729	-0.076793	-0.0815	-0.085759	-0.0896256	-0.0931478	-0.0963666	-0.0993171	-0.10203	-0.104531	-0.106844	-0.108987	-0.110978			4.13	0.998681	0.985178			4.13	0.751	0.25
	0.414	0	-0.0129515	-0.0245528	-0.0348994	-0.0441101	-0.0523097	-0.059619	-0.0661493	-0.072	-0.0772583	-0.082	-0.0862903	-0.0901854	-0.0937333	-0.0969755	-0.0999473	-0.10268	-0.105198	-0.107527	-0.109685	-0.11169			4.14	0.998682	0.98525			4.14	0.751	0.25
	0.415	0	-0.0130065	-0.0246672	-0.0350737	-0.0443424	-0.0525968	-0.0599569	-0.0665337	-0.0724268	-0.0777235	-0.0825	-0.0868218	-0.0907454	-0.0943191	-0.0975847	-0.100578	-0.10333	-0.105866	-0.108211	-0.110384	-0.112403			4.15	0.998683	0.985322			4.15	0.751	0.25
	0.416	0	-0.0130611	-0.0247809	-0.0352473	-0.0445741	-0.0528833	-0.0602942	-0.0669177	-0.0728533	-0.0781886	-0.083	-0.0873534	-0.0913056	-0.0949053	-0.0981944	-0.101209	-0.10398	-0.106535	-0.108896	-0.111084	-0.113117			4.16	0.998684	0.985393			4.16	0.751	0.25
	0.417	0	-0.0131152	-0.0248939	-0.0354201	-0.044805	-0.0531691	-0.0606311	-0.0673014	-0.0732796	-0.0786536	-0.0835	-0.0878851	-0.091866	-0.0954917	-0.0988044	-0.10184	-0.104631	-0.107204	-0.109581	-0.111784	-0.113831			4.17	0.998685	0.985464			4.17	0.751	0.25
	0.418	0	-0.0131689	-0.0250063	-0.0355921	-0.0450351	-0.0534543	-0.0609674	-0.0676846	-0.0737056	-0.0791184	-0.084	-0.0884169	-0.0924266	-0.0960784	-0.0994148	-0.102472	-0.105283	-0.107873	-0.110267	-0.112485	-0.114546			4.18	0.998686	0.985534			4.18	0.751	0.25
	0.419	0	-0.0132222	-0.0251179	-0.0357633	-0.0452645	-0.0537387	-0.0613031	-0.0680674	-0.0741313	-0.0795831	-0.0845	-0.0889489	-0.0929874	-0.0966654	-0.100026	-0.103105	-0.105935	-0.108543	-0.110954	-0.113187	-0.115261			4.19	0.998687	0.985604			4.19	0.751	0.25
	0.42	0	-0.013275	-0.0252289	-0.0359338	-0.0454931	-0.0540225	-0.0616383	-0.0684498	-0.0745568	-0.0800477	-0.085	-0.0894809	-0.0935485	-0.0972528	-0.100637	-0.103738	-0.106588	-0.109214	-0.111641	-0.113889	-0.115977			4.2	0.998688	0.985673			4.2	0.751	0.25
	0.421	0	-0.0133273	-0.0253391	-0.0361035	-0.0457209	-0.0543057	-0.0619729	-0.0688318	-0.074982	-0.0805122	-0.0855	-0.0900131	-0.0941098	-0.0978404	-0.101248	-0.104371	-0.107241	-0.109885	-0.112329	-0.114592	-0.116694			4.21	0.998688	0.985742			4.21	0.751	0.25
	0.422	0	-0.0133792	-0.0254487	-0.0362723	-0.045948	-0.0545881	-0.0623069	-0.0692133	-0.0754069	-0.0809765	-0.086	-0.0905454	-0.0946713	-0.0984284	-0.10186	-0.105005	-0.107894	-0.110557	-0.113017	-0.115296	-0.117412			4.22	0.998689	0.98581			4.22	0.751	0.25
	0.423	0	-0.0134307	-0.0255575	-0.0364404	-0.0461743	-0.0548698	-0.0626404	-0.0695945	-0.0758316	-0.0814407	-0.0865	-0.0910778	-0.095233	-0.0990167	-0.102473	-0.105639	-0.108549	-0.111229	-0.113706	-0.116	-0.11813			4.23	0.99869	0.985878			4.23	0.751	0.25
	0.424	0	-0.0134817	-0.0256657	-0.0366077	-0.0463997	-0.0551508	-0.0629732	-0.0699751	-0.0762559	-0.0819047	-0.087	-0.0916103	-0.095795	-0.0996054	-0.103086	-0.106274	-0.109203	-0.111902	-0.114396	-0.116705	-0.118849			4.24	0.998691	0.985945			4.24	0.751	0.25
	0.425	0	-0.0135323	-0.0257731	-0.0367741	-0.0466244	-0.0554311	-0.0633055	-0.0703554	-0.07668	-0.0823686	-0.0875	-0.092143	-0.0963572	-0.100194	-0.103699	-0.106909	-0.109859	-0.112576	-0.115086	-0.117411	-0.119569			4.25	0.998692	0.986012			4.25	0.751	0.25
	0.426	0	-0.0135824	-0.0258798	-0.0369397	-0.0468483	-0.0557106	-0.0636372	-0.0707352	-0.0771038	-0.0828324	-0.088	-0.0926758	-0.0969197	-0.100784	-0.104313	-0.107545	-0.110515	-0.11325	-0.115777	-0.118117	-0.120289			4.26	0.998693	0.986078			4.26	0.751	0.25
	0.427	0	-0.013632	-0.0259858	-0.0371045	-0.0470713	-0.0559895	-0.0639684	-0.0711146	-0.0775273	-0.083296	-0.0885	-0.0932087	-0.0974824	-0.101373	-0.104927	-0.108181	-0.111171	-0.113925	-0.116469	-0.118824	-0.121011			4.27	0.998694	0.986144			4.27	0.751	0.25
	0.428	0	-0.0136812	-0.0260911	-0.0372685	-0.0472935	-0.0562676	-0.0642989	-0.0714935	-0.0779505	-0.0837595	-0.089	-0.0937417	-0.0980453	-0.101963	-0.105541	-0.108818	-0.111828	-0.114601	-0.117161	-0.119532	-0.121732			4.28	0.998695	0.98621			4.28	0.751	0.25
	0.429	0	-0.0137299	-0.0261956	-0.0374316	-0.0475149	-0.0565449	-0.0646287	-0.0718719	-0.0783734	-0.0842228	-0.0895	-0.0942749	-0.0986085	-0.102554	-0.106156	-0.109455	-0.112486	-0.115277	-0.117854	-0.12024	-0.122455			4.29	0.998696	0.986274			4.29	0.751	0.25
	0.43	0	-0.0137781	-0.0262994	-0.0375938	-0.0477354	-0.0568215	-0.064958	-0.0722499	-0.078796	-0.084686	-0.09	-0.0948082	-0.0991719	-0.103144	-0.106771	-0.110093	-0.113144	-0.115953	-0.118548	-0.12095	-0.123178			4.3	0.998697	0.986339			4.3	0.751	0.25
	0.431	0	-0.0138259	-0.0264024	-0.0377552	-0.0479551	-0.0570974	-0.0652867	-0.0726275	-0.0792183	-0.0851491	-0.0905	-0.0953416	-0.0997356	-0.103735	-0.107387	-0.110731	-0.113803	-0.116631	-0.119242	-0.121659	-0.123903			4.31	0.998698	0.986403			4.31	0.751	0.25
	0.432	0	-0.0138732	-0.0265047	-0.0379157	-0.048174	-0.0573725	-0.0656147	-0.0730045	-0.0796403	-0.085612	-0.091	-0.0958752	-0.1003	-0.104327	-0.108004	-0.11137	-0.114462	-0.117309	-0.119937	-0.12237	-0.124628			4.32	0.998699	0.986466			4.32	0.751	0.25
	0.433	0	-0.01392	-0.0266062	-0.0380754	-0.0483919	-0.0576468	-0.0659421	-0.0733811	-0.080062	-0.0860748	-0.0915	-0.0964089	-0.100864	-0.104919	-0.10862	-0.11201	-0.115122	-0.117987	-0.120633	-0.123081	-0.125353			4.33	0.9987	0.986529			4.33	0.751	0.25
	0.434	0	-0.0139664	-0.026707	-0.0382342	-0.048609	-0.0579203	-0.0662688	-0.0737572	-0.0804834	-0.0865374	-0.092	-0.0969427	-0.101428	-0.105511	-0.109237	-0.11265	-0.115782	-0.118667	-0.121329	-0.123794	-0.12608			4.34	0.998701	0.986592			4.34	0.751	0.25
	0.435	0	-0.0140123	-0.026807	-0.0383921	-0.0488253	-0.058193	-0.0665949	-0.0741328	-0.0809044	-0.0869998	-0.0925	-0.0974767	-0.101993	-0.106103	-0.109855	-0.11329	-0.116444	-0.119347	-0.122027	-0.124507	-0.126807			4.35	0.998701	0.986654			4.35	0.751	0.25
	0.436	0	-0.0140577	-0.0269062	-0.0385491	-0.0490406	-0.0584649	-0.0669203	-0.0745079	-0.0813252	-0.0874621	-0.093	-0.0980108	-0.102558	-0.106696	-0.110473	-0.113931	-0.117105	-0.120027	-0.122724	-0.12522	-0.127535			4.36	0.998702	0.986716			4.36	0.751	0.25
	0.437	0	-0.0141026	-0.0270047	-0.0387052	-0.049255	-0.0587361	-0.0672451	-0.0748826	-0.0817456	-0.0879242	-0.0935	-0.0985451	-0.103123	-0.107289	-0.111092	-0.114573	-0.117768	-0.120709	-0.123423	-0.125935	-0.128264			4.37	0.998703	0.986777			4.37	0.751	0.25
	0.438	0	-0.014147	-0.0271024	-0.0388604	-0.0494686	-0.0590064	-0.0675692	-0.0752567	-0.0821656	-0.0883862	-0.094	-0.0990795	-0.103689	-0.107883	-0.111711	-0.115215	-0.118431	-0.121391	-0.124123	-0.12665	-0.128994			4.38	0.998704	0.986838			4.38	0.751	0.25
	0.439	0	-0.0141909	-0.0271993	-0.0390147	-0.0496812	-0.0592759	-0.0678926	-0.0756303	-0.0825854	-0.0888481	-0.0945	-0.0996141	-0.104254	-0.108477	-0.11233	-0.115857	-0.119094	-0.122074	-0.124823	-0.127366	-0.129724			4.39	0.998705	0.986899			4.39	0.751	0.25
	0.44	0	-0.0142344	-0.0272954	-0.0391681	-0.0498929	-0.0595445	-0.0682154	-0.0760034	-0.0830048	-0.0893097	-0.095	-0.100149	-0.10482	-0.109071	-0.11295	-0.116501	-0.119759	-0.122757	-0.125523	-0.128083	-0.130455			4.4	0.998706	0.986959			4.4	0.751	0.25
	0.441	0	-0.0142773	-0.0273907	-0.0393205	-0.0501037	-0.0598124	-0.0685374	-0.076376	-0.0834239	-0.0897712	-0.0955	-0.100684	-0.105387	-0.109666	-0.113571	-0.117144	-0.120424	-0.123441	-0.126225	-0.1288	-0.131188			4.41	0.998707	0.987019			4.41	0.751	0.25
	0.442	0	-0.0143198	-0.0274852	-0.039472	-0.0503135	-0.0600794	-0.0688588	-0.076748	-0.0838426	-0.0902325	-0.096	-0.101219	-0.105953	-0.110261	-0.114192	-0.117789	-0.121089	-0.124126	-0.126928	-0.129519	-0.131921			4.42	0.998708	0.987078			4.42	0.751	0.25
	0.443	0	-0.0143617	-0.0275789	-0.0396226	-0.0505224	-0.0603455	-0.0691794	-0.0771196	-0.084261	-0.0906937	-0.0965	-0.101754	-0.10652	-0.110857	-0.114814	-0.118434	-0.121756	-0.124812	-0.127631	-0.130238	-0.132655			4.43	0.998708	0.987137			4.43	0.751	0.25
	0.444	0	-0.0144032	-0.0276717	-0.0397722	-0.0507303	-0.0606108	-0.0694993	-0.0774905	-0.084679	-0.0911547	-0.097	-0.102289	-0.107087	-0.111453	-0.115436	-0.119079	-0.122422	-0.125498	-0.128335	-0.130958	-0.133389			4.44	0.998709	0.987195			4.44	0.751	0.25
	0.445	0	-0.0144442	-0.0277638	-0.0399208	-0.0509373	-0.0608752	-0.0698186	-0.077861	-0.0850967	-0.0916155	-0.0975	-0.102824	-0.107655	-0.112049	-0.116058	-0.119726	-0.12309	-0.126185	-0.129039	-0.131679	-0.134125			4.45	0.99871	0.987253			4.45	0.751	0.25
	0.446	0	-0.0144846	-0.0278551	-0.0400685	-0.0511433	-0.0611387	-0.070137	-0.0782309	-0.0855141	-0.0920762	-0.098	-0.10336	-0.108223	-0.112646	-0.116681	-0.120372	-0.123758	-0.126873	-0.129745	-0.1324	-0.134861			4.46	0.998711	0.987311			4.46	0.751	0.25
	0.447	0	-0.0145246	-0.0279455	-0.0402152	-0.0513484	-0.0614013	-0.0704548	-0.0786003	-0.085931	-0.0925367	-0.0985	-0.103896	-0.108791	-0.113243	-0.117305	-0.12102	-0.124427	-0.127561	-0.130451	-0.133123	-0.135599			4.47	0.998712	0.987368			4.47	0.751	0.25
	0.448	0	-0.014564	-0.0280351	-0.040361	-0.0515524	-0.0616631	-0.0707718	-0.078969	-0.0863476	-0.092997	-0.099	-0.104432	-0.109359	-0.113841	-0.117929	-0.121668	-0.125097	-0.128251	-0.131158	-0.133846	-0.136337			4.48	0.998713	0.987425			4.48	0.751	0.25
	0.449	0	-0.0146029	-0.0281238	-0.0405057	-0.0517555	-0.0619239	-0.0710881	-0.0793373	-0.0867639	-0.0934571	-0.0995	-0.104968	-0.109928	-0.114439	-0.118554	-0.122317	-0.125767	-0.128941	-0.131866	-0.134571	-0.137076			4.49	0.998713	0.987481			4.49	0.751	0.25
	0.45	0	-0.0146414	-0.0282118	-0.0406495	-0.0519575	-0.0621838	-0.0714036	-0.0797049	-0.0871797	-0.093917	-0.1	-0.105504	-0.110497	-0.115038	-0.119179	-0.122966	-0.126439	-0.129632	-0.132575	-0.135296	-0.137816			4.5	0.998714	0.987538			4.5	0.751	0.25
	0.451	0	-0.0146793	-0.0282988	-0.0407922	-0.0521585	-0.0624428	-0.0717183	-0.080072	-0.0875952	-0.0943768	-0.1005	-0.106041	-0.111066	-0.115637	-0.119805	-0.123616	-0.12711	-0.130323	-0.133285	-0.136022	-0.138557			4.51	0.998715	0.987593			4.51	0.751	0.25
	0.452	0	-0.0147167	-0.028385	-0.040934	-0.0523585	-0.0627009	-0.0720322	-0.0804385	-0.0880103	-0.0948364	-0.101	-0.106577	-0.111636	-0.116236	-0.120431	-0.124266	-0.127783	-0.131016	-0.133996	-0.136749	-0.139299			4.52	0.998716	0.987649			4.52	0.751	0.25
	0.453	0	-0.0147535	-0.0284704	-0.0410747	-0.0525575	-0.062958	-0.0723454	-0.0808044	-0.088425	-0.0952957	-0.1015	-0.107114	-0.112206	-0.116836	-0.121058	-0.124918	-0.128456	-0.131709	-0.134707	-0.137477	-0.140042			4.53	0.998717	0.987704			4.53	0.751	0.25
	0.454	0	-0.0147899	-0.0285549	-0.0412144	-0.0527554	-0.0632142	-0.0726578	-0.0811697	-0.0888393	-0.095755	-0.102	-0.107651	-0.112776	-0.117436	-0.121685	-0.12557	-0.12913	-0.132403	-0.135419	-0.138205	-0.140786			4.54	0.998718	0.987758			4.54	0.751	0.25
	0.455	0	-0.0148257	-0.0286385	-0.041353	-0.0529523	-0.0634694	-0.0729694	-0.0815344	-0.0892532	-0.096214	-0.1025	-0.108188	-0.113347	-0.118037	-0.122313	-0.126222	-0.129805	-0.133098	-0.136132	-0.138935	-0.141531			4.55	0.998718	0.987813			4.55	0.751	0.25
	0.456	0	-0.014861	-0.0287212	-0.0414906	-0.0531481	-0.0637237	-0.0732802	-0.0818985	-0.0896668	-0.0966728	-0.103	-0.108725	-0.113917	-0.118638	-0.122942	-0.126875	-0.130481	-0.133794	-0.136846	-0.139666	-0.142276			4.56	0.998719	0.987866			4.56	0.751	0.25
	0.457	0	-0.0148958	-0.0288031	-0.0416272	-0.0533429	-0.063977	-0.0735901	-0.082262	-0.0900799	-0.0971314	-0.1035	-0.109263	-0.114489	-0.11924	-0.123571	-0.127529	-0.131157	-0.13449	-0.137561	-0.140397	-0.143023			4.57	0.99872	0.98792			4.57	0.751	0.25
	0.458	0	-0.01493	-0.0288841	-0.0417627	-0.0535366	-0.0642293	-0.0738993	-0.0826249	-0.0904926	-0.0975898	-0.104	-0.1098	-0.11506	-0.119842	-0.124201	-0.128184	-0.131834	-0.135188	-0.138277	-0.14113	-0.143771			4.58	0.998721	0.987973			4.58	0.751	0.25
	0.459	0	-0.0149637	-0.0289642	-0.0418972	-0.0537292	-0.0644805	-0.0742076	-0.0829871	-0.0909049	-0.098048	-0.1045	-0.110338	-0.115632	-0.120445	-0.124831	-0.128839	-0.132512	-0.135886	-0.138994	-0.141863	-0.144519			4.59	0.998721	0.988026			4.59	0.751	0.25
	0.46	0	-0.0149969	-0.0290434	-0.0420305	-0.0539207	-0.0647308	-0.0745151	-0.0833487	-0.0913168	-0.0985061	-0.105	-0.110876	-0.116204	-0.121048	-0.125462	-0.129495	-0.133191	-0.136585	-0.139711	-0.142598	-0.145269			4.6	0.998722	0.988078			4.6	0.751	0.25
	0.461	0	-0.0150295	-0.0291217	-0.0421628	-0.054111	-0.0649801	-0.0748217	-0.0837096	-0.0917283	-0.0989639	-0.1055	-0.111414	-0.116777	-0.121652	-0.126094	-0.130152	-0.13387	-0.137285	-0.14043	-0.143333	-0.14602			4.61	0.998723	0.988131			4.61	0.751	0.25
	0.462	0	-0.0150616	-0.0291991	-0.042294	-0.0543003	-0.0652284	-0.0751274	-0.08407	-0.0921393	-0.0994215	-0.106	-0.111953	-0.11735	-0.122256	-0.126726	-0.13081	-0.13455	-0.137986	-0.141149	-0.14407	-0.146772			4.62	0.998724	0.988182			4.62	0.751	0.25
	0.463	0	-0.0150932	-0.0292756	-0.0424241	-0.0544884	-0.0654756	-0.0754323	-0.0844296	-0.0925499	-0.0998789	-0.1065	-0.112491	-0.117923	-0.12286	-0.127359	-0.131468	-0.135231	-0.138688	-0.14187	-0.144807	-0.147524			4.63	0.998725	0.988234			4.63	0.751	0.25
	0.464	0	-0.0151242	-0.0293512	-0.0425531	-0.0546754	-0.0657217	-0.0757364	-0.0847886	-0.0929601	-0.100336	-0.107	-0.11303	-0.118497	-0.123466	-0.127992	-0.132127	-0.135913	-0.13939	-0.142591	-0.145545	-0.148278			4.64	0.998725	0.988285			4.64	0.751	0.25
	0.465	0	-0.0151546	-0.0294258	-0.042681	-0.0548613	-0.0659668	-0.0760395	-0.0851469	-0.0933698	-0.100793	-0.1075	-0.113569	-0.119071	-0.124071	-0.128626	-0.132786	-0.136596	-0.140094	-0.143314	-0.146285	-0.149033			4.65	0.998726	0.988336			4.65	0.751	0.25
	0.466	0	-0.0151846	-0.0294995	-0.0428078	-0.055046	-0.0662109	-0.0763417	-0.0855045	-0.0937791	-0.10125	-0.108	-0.114108	-0.119646	-0.124677	-0.129261	-0.133447	-0.13728	-0.140798	-0.144037	-0.147025	-0.149789			4.66	0.998727	0.988386			4.66	0.751	0.25
	0.467	0	-0.0152139	-0.0295723	-0.0429334	-0.0552295	-0.0664538	-0.0766431	-0.0858615	-0.0941879	-0.101706	-0.1085	-0.114647	-0.12022	-0.125284	-0.129896	-0.134108	-0.137964	-0.141504	-0.144761	-0.147767	-0.150546			4.67	0.998728	0.988436			4.67	0.751	0.25
	0.468	0	-0.0152428	-0.0296442	-0.0430579	-0.0554119	-0.0666957	-0.0769435	-0.0862177	-0.0945963	-0.102163	-0.109	-0.115187	-0.120796	-0.125891	-0.130532	-0.13477	-0.13865	-0.14221	-0.145487	-0.148509	-0.151304			4.68	0.998728	0.988486			4.68	0.751	0.25
	0.469	0	-0.015271	-0.0297151	-0.0431812	-0.0555931	-0.0669365	-0.077243	-0.0865733	-0.0950042	-0.102619	-0.1095	-0.115727	-0.121371	-0.126499	-0.131169	-0.135433	-0.139336	-0.142918	-0.146213	-0.149253	-0.152064			4.69	0.998729	0.988536			4.69	0.751	0.25
	0.47	0	-0.0152987	-0.0297851	-0.0433034	-0.055773	-0.0671762	-0.0775415	-0.0869281	-0.0954116	-0.103075	-0.11	-0.116266	-0.121947	-0.127107	-0.131807	-0.136096	-0.140023	-0.143626	-0.14694	-0.149997	-0.152824			4.7	0.99873	0.988585			4.7	0.751	0.25
	0.471	0	-0.0153259	-0.0298541	-0.0434244	-0.0559518	-0.0674147	-0.0778391	-0.0872822	-0.0958186	-0.10353	-0.1105	-0.116807	-0.122523	-0.127716	-0.132445	-0.136761	-0.140711	-0.144335	-0.147669	-0.150743	-0.153585			4.71	0.99873	0.988634			4.71	0.751	0.25
	0.472	0	-0.0153525	-0.0299221	-0.0435442	-0.0561293	-0.0676521	-0.0781358	-0.0876356	-0.0962251	-0.103986	-0.111	-0.117347	-0.1231	-0.128326	-0.133083	-0.137426	-0.1414	-0.145045	-0.148398	-0.15149	-0.154348			4.72	0.998731	0.988682			4.72	0.751	0.25
	0.473	0	-0.0153785	-0.0299892	-0.0436629	-0.0563056	-0.0678884	-0.0784315	-0.0879883	-0.0966311	-0.104441	-0.1115	-0.117888	-0.123677	-0.128936	-0.133723	-0.138092	-0.142089	-0.145756	-0.149129	-0.152238	-0.155112			4.73	0.998732	0.98873			4.73	0.751	0.25
	0.474	0	-0.015404	-0.0300553	-0.0437804	-0.0564807	-0.0681235	-0.0787262	-0.0883402	-0.0970366	-0.104896	-0.112	-0.118428	-0.124255	-0.129546	-0.134363	-0.138759	-0.14278	-0.146469	-0.14986	-0.152987	-0.155876			4.74	0.998733	0.988778			4.74	0.751	0.25
	0.475	0	-0.0154289	-0.0301205	-0.0438966	-0.0566545	-0.0683575	-0.07902	-0.0886914	-0.0974416	-0.105351	-0.1125	-0.118969	-0.124833	-0.130157	-0.135004	-0.139426	-0.143472	-0.147182	-0.150593	-0.153737	-0.156643			4.75	0.998733	0.988826			4.75	0.751	0.25
	0.476	0	-0.0154533	-0.0301846	-0.0440117	-0.0568271	-0.0685902	-0.0793127	-0.0890418	-0.0978462	-0.105805	-0.113	-0.119511	-0.125411	-0.130769	-0.135646	-0.140095	-0.144164	-0.147896	-0.151327	-0.154489	-0.15741			4.76	0.998734	0.988873			4.76	0.751	0.25
	0.477	0	-0.015477	-0.0302478	-0.0441255	-0.0569984	-0.0688218	-0.0796044	-0.0893914	-0.0982502	-0.106259	-0.1135	-0.120052	-0.12599	-0.131381	-0.136288	-0.140764	-0.144858	-0.148611	-0.152062	-0.155241	-0.158178			4.77	0.998735	0.98892			4.77	0.751	0.25
	0.478	0	-0.0155002	-0.03031	-0.0442382	-0.0571684	-0.0690522	-0.0798952	-0.0897403	-0.0986537	-0.106713	-0.114	-0.120594	-0.126569	-0.131994	-0.136931	-0.141434	-0.145552	-0.149328	-0.152797	-0.155995	-0.158948			4.78	0.998735	0.988967			4.78	0.751	0.25
	0.479	0	-0.0155229	-0.0303712	-0.0443495	-0.0573371	-0.0692814	-0.0801849	-0.0900884	-0.0990567	-0.107167	-0.1145	-0.121136	-0.127149	-0.132608	-0.137575	-0.142105	-0.146248	-0.150045	-0.153535	-0.156749	-0.159719			4.79	0.998736	0.989013			4.79	0.751	0.25
	0.48	0	-0.0155449	-0.0304314	-0.0444597	-0.0575045	-0.0695094	-0.0804735	-0.0904356	-0.0994591	-0.10762	-0.115	-0.121678	-0.127729	-0.133222	-0.13822	-0.142777	-0.146944	-0.150763	-0.154273	-0.157505	-0.160491			4.8	0.998737	0.989059			4.8	0.751	0.25
	0.481	0	-0.0155664	-0.0304906	-0.0445685	-0.0576705	-0.0697361	-0.0807611	-0.0907821	-0.0998611	-0.108074	-0.1155	-0.12222	-0.128309	-0.133836	-0.138865	-0.14345	-0.147642	-0.151483	-0.155012	-0.158263	-0.161264			4.81	0.998738	0.989105			4.81	0.751	0.25
	0.482	0	-0.0155873	-0.0305487	-0.0446762	-0.0578353	-0.0699615	-0.0810477	-0.0911278	-0.100262	-0.108526	-0.116	-0.122763	-0.12889	-0.134452	-0.139511	-0.144124	-0.14834	-0.152203	-0.155752	-0.159021	-0.162038			4.82	0.998738	0.989151			4.82	0.751	0.25
	0.483	0	-0.0156076	-0.0306059	-0.0447825	-0.0579987	-0.0701858	-0.0813332	-0.0914727	-0.100663	-0.108979	-0.1165	-0.123305	-0.129471	-0.135068	-0.140158	-0.144798	-0.149039	-0.152925	-0.156494	-0.159781	-0.162814			4.83	0.998739	0.989196			4.83	0.751	0.25
	0.484	0	-0.0156274	-0.030662	-0.0448876	-0.0581607	-0.0704087	-0.0816176	-0.0918167	-0.101064	-0.109432	-0.117	-0.123849	-0.130053	-0.135684	-0.140806	-0.145474	-0.14974	-0.153648	-0.157237	-0.160541	-0.163591			4.84	0.99874	0.989241			4.84	0.751	0.25
	0.485	0	-0.0156465	-0.0307171	-0.0449914	-0.0583214	-0.0706303	-0.0819008	-0.0921599	-0.101463	-0.109884	-0.1175	-0.124392	-0.130636	-0.136302	-0.141454	-0.14615	-0.150441	-0.154372	-0.157981	-0.161303	-0.16437			4.85	0.99874	0.989286			4.85	0.751	0.25
	0.486	0	-0.0156651	-0.0307712	-0.0450938	-0.0584807	-0.0708507	-0.082183	-0.0925022	-0.101863	-0.110336	-0.118	-0.124935	-0.131218	-0.136919	-0.142103	-0.146828	-0.151144	-0.155097	-0.158726	-0.162067	-0.165149			4.86	0.998741	0.98933			4.86	0.751	0.25
	0.487	0	-0.0156831	-0.0308242	-0.045195	-0.0586386	-0.0710697	-0.0824641	-0.0928437	-0.102261	-0.110787	-0.1185	-0.125479	-0.131802	-0.137538	-0.142754	-0.147506	-0.151848	-0.155823	-0.159473	-0.162831	-0.16593			4.87	0.998742	0.989374			4.87	0.751	0.25
	0.488	0	-0.0157005	-0.0308762	-0.0452949	-0.0587952	-0.0712875	-0.0827441	-0.0931843	-0.102659	-0.111238	-0.119	-0.126023	-0.132385	-0.138157	-0.143405	-0.148186	-0.152552	-0.15655	-0.16022	-0.163597	-0.166713			4.88	0.998742	0.989418			4.88	0.751	0.25
	0.489	0	-0.0157173	-0.0309271	-0.0453934	-0.0589503	-0.0715038	-0.0830228	-0.093524	-0.103057	-0.11169	-0.1195	-0.126568	-0.132969	-0.138777	-0.144056	-0.148866	-0.153258	-0.157279	-0.160969	-0.164364	-0.167496			4.89	0.998743	0.989462			4.89	0.751	0.25
	0.49	0	-0.0157335	-0.030977	-0.0454906	-0.0591039	-0.0717189	-0.0833005	-0.0938629	-0.103454	-0.11214	-0.12	-0.127112	-0.133554	-0.139398	-0.144709	-0.149547	-0.153965	-0.158009	-0.161719	-0.165133	-0.168281			4.9	0.998744	0.989505			4.9	0.751	0.25
	0.491	0	-0.0157491	-0.0310258	-0.0455864	-0.0592562	-0.0719325	-0.083577	-0.0942008	-0.10385	-0.112591	-0.1205	-0.127657	-0.134139	-0.140019	-0.145362	-0.150229	-0.154673	-0.158739	-0.162471	-0.165903	-0.169067			4.91	0.998744	0.989548			4.91	0.751	0.25
	0.492	0	-0.0157642	-0.0310736	-0.0456809	-0.059407	-0.0721448	-0.0838522	-0.0945378	-0.104246	-0.113041	-0.121	-0.128202	-0.134725	-0.140641	-0.146017	-0.150913	-0.155382	-0.159472	-0.163223	-0.166674	-0.169855			4.92	0.998745	0.989591			4.92	0.751	0.25
	0.493	0	-0.0157786	-0.0311202	-0.045774	-0.0595563	-0.0723557	-0.0841263	-0.094874	-0.104641	-0.113491	-0.1215	-0.128748	-0.135311	-0.141264	-0.146672	-0.151597	-0.156092	-0.160205	-0.163977	-0.167446	-0.170644			4.93	0.998746	0.989633			4.93	0.751	0.25
	0.494	0	-0.0157924	-0.0311658	-0.0458657	-0.0597041	-0.0725652	-0.0843992	-0.0952091	-0.105035	-0.11394	-0.122	-0.129293	-0.135898	-0.141887	-0.147328	-0.152282	-0.156803	-0.160939	-0.164733	-0.16822	-0.171435			4.94	0.998746	0.989676			4.94	0.751	0.25
	0.495	0	-0.0158057	-0.0312103	-0.0459561	-0.0598505	-0.0727733	-0.0846709	-0.0955434	-0.105429	-0.11439	-0.1225	-0.129839	-0.136485	-0.142511	-0.147985	-0.152969	-0.157516	-0.161675	-0.165489	-0.168996	-0.172227			4.95	0.998747	0.989718			4.95	0.751	0.25
	0.496	0	-0.0158183	-0.0312538	-0.0460451	-0.0599953	-0.0729799	-0.0849413	-0.0958767	-0.105822	-0.114839	-0.123	-0.130385	-0.137073	-0.143136	-0.148643	-0.153656	-0.15823	-0.162412	-0.166247	-0.169772	-0.17302			4.96	0.998747	0.989759			4.96	0.751	0.25
	0.497	0	-0.0158303	-0.0312961	-0.0461326	-0.0601387	-0.0731851	-0.0852105	-0.096209	-0.106215	-0.115287	-0.1235	-0.130932	-0.137661	-0.143762	-0.149302	-0.154345	-0.158944	-0.163151	-0.167007	-0.17055	-0.173815			4.97	0.998748	0.989801			4.97	0.751	0.25
	0.498	0	-0.0158417	-0.0313373	-0.0462188	-0.0602805	-0.0733888	-0.0854784	-0.0965403	-0.106607	-0.115735	-0.124	-0.131479	-0.13825	-0.144388	-0.149962	-0.155034	-0.15966	-0.16389	-0.167767	-0.17133	-0.174611			4.98	0.998749	0.989842			4.98	0.751	0.25
	0.499	0	-0.0158526	-0.0313775	-0.0463035	-0.0604208	-0.0735911	-0.0857451	-0.0968707	-0.106998	-0.116183	-0.1245	-0.132026	-0.138839	-0.145015	-0.150623	-0.155725	-0.160378	-0.164631	-0.168529	-0.172111	-0.175409			4.99	0.998749	0.989883			4.99	0.751	0.25
	0.5	0	-0.0158628	-0.0314165	-0.0463868	-0.0605595	-0.0737918	-0.0860104	-0.0972001	-0.107388	-0.116631	-0.125	-0.132573	-0.139429	-0.145643	-0.151284	-0.156416	-0.161096	-0.165373	-0.169293	-0.172893	-0.176208			5	0.99875	0.989924			5	0.751	0.25
	0.501	0	-0.0158724	-0.0314544	-0.0464686	-0.0606966	-0.0739911	-0.0862745	-0.0975284	-0.107778	-0.117078	-0.1255	-0.133121	-0.140019	-0.146271	-0.151947	-0.157109	-0.161816	-0.166117	-0.170058	-0.173677	-0.177009			5.01	0.998751	0.989964			5.01	0.751	0.25
	0.502	0	-0.0158813	-0.0314912	-0.046549	-0.0608322	-0.0741888	-0.0865372	-0.0978557	-0.108167	-0.117526	-0.126	-0.133669	-0.14061	-0.146901	-0.15261	-0.157803	-0.162537	-0.166862	-0.170824	-0.174462	-0.177811			5.02	0.998751	0.990004			5.02	0.751	0.25
	0.503	0	-0.0158897	-0.0315268	-0.046628	-0.0609661	-0.074385	-0.0867986	-0.098182	-0.108556	-0.117972	-0.1265	-0.134217	-0.141202	-0.147531	-0.153275	-0.158498	-0.163259	-0.167608	-0.171592	-0.175249	-0.178615			5.03	0.998752	0.990044			5.03	0.751	0.25
	0.504	0	-0.0158975	-0.0315613	-0.0467054	-0.0610985	-0.0745796	-0.0870587	-0.0985073	-0.108944	-0.118419	-0.127	-0.134766	-0.141794	-0.148162	-0.153941	-0.159195	-0.163983	-0.168356	-0.172361	-0.176037	-0.17942			5.04	0.998752	0.990084			5.04	0.751	0.25
	0.505	0	-0.0159046	-0.0315947	-0.0467814	-0.0612292	-0.0747726	-0.0873174	-0.0988315	-0.109331	-0.118865	-0.1275	-0.135314	-0.142387	-0.148794	-0.154607	-0.159892	-0.164707	-0.169105	-0.173131	-0.176827	-0.180227			5.05	0.998753	0.990124			5.05	0.751	0.25
	0.506	0	-0.0159111	-0.031627	-0.0468559	-0.0613583	-0.0749641	-0.0875747	-0.0991546	-0.109717	-0.11931	-0.128	-0.135864	-0.14298	-0.149427	-0.155275	-0.160591	-0.165434	-0.169856	-0.173904	-0.177618	-0.181036			5.06	0.998754	0.990163			5.06	0.751	0.25
	0.507	0	-0.015917	-0.0316581	-0.0469288	-0.0614858	-0.075154	-0.0878306	-0.0994766	-0.110103	-0.119755	-0.1285	-0.136413	-0.143574	-0.15006	-0.155944	-0.161291	-0.166161	-0.170608	-0.174677	-0.178411	-0.181846			5.07	0.998754	0.990202			5.07	0.751	0.25
	0.508	0	-0.0159223	-0.031688	-0.0470003	-0.0616115	-0.0753422	-0.0880851	-0.0997975	-0.110488	-0.1202	-0.129	-0.136963	-0.144169	-0.150695	-0.156613	-0.161992	-0.16689	-0.171361	-0.175452	-0.179206	-0.182658			5.08	0.998755	0.990241			5.08	0.751	0.25
	0.509	0	-0.015927	-0.0317168	-0.0470702	-0.0617356	-0.0755288	-0.0883381	-0.100117	-0.110872	-0.120645	-0.1295	-0.137513	-0.144764	-0.15133	-0.157284	-0.162694	-0.16762	-0.172116	-0.176229	-0.180002	-0.183471			5.09	0.998756	0.99028			5.09	0.751	0.25
	0.51	0	-0.015931	-0.0317444	-0.0471386	-0.061858	-0.0757138	-0.0885898	-0.100436	-0.111256	-0.121089	-0.13	-0.138064	-0.14536	-0.151966	-0.157956	-0.163398	-0.168351	-0.172872	-0.177007	-0.1808	-0.184286			5.1	0.998756	0.990318			5.1	0.751	0.25
	0.511	0	-0.0159345	-0.0317709	-0.0472055	-0.0619787	-0.0758971	-0.08884	-0.100754	-0.111638	-0.121533	-0.1305	-0.138615	-0.145956	-0.152603	-0.158629	-0.164102	-0.169084	-0.17363	-0.177787	-0.181599	-0.185103			5.11	0.998757	0.990356			5.11	0.751	0.25
	0.512	0	-0.0159372	-0.0317962	-0.0472707	-0.0620977	-0.0760787	-0.0890886	-0.10107	-0.11202	-0.121976	-0.131	-0.139166	-0.146553	-0.153241	-0.159303	-0.164808	-0.169819	-0.174389	-0.178569	-0.1824	-0.185921			5.12	0.998757	0.990394			5.12	0.751	0.25
	0.513	0	-0.0159394	-0.0318203	-0.0473345	-0.0622149	-0.0762586	-0.0893359	-0.101385	-0.112401	-0.12242	-0.1315	-0.139717	-0.147151	-0.15388	-0.159978	-0.165516	-0.170554	-0.17515	-0.179352	-0.183203	-0.186741			5.13	0.998758	0.990432			5.13	0.751	0.25
	0.514	0	-0.015941	-0.0318432	-0.0473966	-0.0623303	-0.0764368	-0.0895815	-0.101699	-0.112782	-0.122862	-0.132	-0.140269	-0.147749	-0.154519	-0.160654	-0.166224	-0.171292	-0.175912	-0.180136	-0.184007	-0.187563			5.14	0.998758	0.990469			5.14	0.751	0.25
	0.515	0	-0.0159419	-0.0318649	-0.0474572	-0.062444	-0.0766133	-0.0898257	-0.102012	-0.113161	-0.123305	-0.1325	-0.140821	-0.148348	-0.15516	-0.161332	-0.166934	-0.17203	-0.176676	-0.180922	-0.184813	-0.188387			5.15	0.998759	0.990506			5.15	0.751	0.25
	0.516	0	-0.0159421	-0.0318854	-0.0475161	-0.0625559	-0.076788	-0.0900683	-0.102324	-0.11354	-0.123746	-0.133	-0.141374	-0.148948	-0.155801	-0.16201	-0.167646	-0.17277	-0.177442	-0.18171	-0.185621	-0.189212			5.16	0.99876	0.990543			5.16	0.751	0.25
	0.517	0	-0.0159418	-0.0319048	-0.0475735	-0.062666	-0.0769609	-0.0903094	-0.102634	-0.113918	-0.124188	-0.1335	-0.141927	-0.149548	-0.156444	-0.16269	-0.168358	-0.173512	-0.178209	-0.1825	-0.18643	-0.190039			5.17	0.99876	0.99058			5.17	0.751	0.25
	0.518	0	-0.0159408	-0.0319229	-0.0476292	-0.0627743	-0.077132	-0.0905489	-0.102943	-0.114295	-0.124629	-0.134	-0.14248	-0.150149	-0.157087	-0.163371	-0.169072	-0.174255	-0.178977	-0.183291	-0.187241	-0.190868			5.18	0.998761	0.990617			5.18	0.751	0.25
	0.519	0	-0.0159392	-0.0319398	-0.0476833	-0.0628808	-0.0773013	-0.0907868	-0.103251	-0.114671	-0.12507	-0.1345	-0.143034	-0.150751	-0.157732	-0.164053	-0.169787	-0.175	-0.179748	-0.184084	-0.188054	-0.191699			5.19	0.998761	0.990653			5.19	0.751	0.25
	0.52	0	-0.0159369	-0.0319555	-0.0477358	-0.0629854	-0.0774688	-0.091023	-0.103558	-0.115047	-0.12551	-0.135	-0.143588	-0.151354	-0.158377	-0.164737	-0.170504	-0.175746	-0.18052	-0.184879	-0.188869	-0.192531			5.2	0.998762	0.990689			5.2	0.751	0.25
	0.521	0	-0.015934	-0.03197	-0.0477866	-0.0630881	-0.0776345	-0.0912577	-0.103863	-0.115421	-0.12595	-0.1355	-0.144143	-0.151957	-0.159024	-0.165421	-0.171222	-0.176493	-0.181293	-0.185675	-0.189686	-0.193366			5.21	0.998762	0.990725			5.21	0.751	0.25
	0.522	0	-0.0159305	-0.0319832	-0.0478357	-0.063189	-0.0777982	-0.0914906	-0.104167	-0.115795	-0.126389	-0.136	-0.144697	-0.152561	-0.159671	-0.166107	-0.171942	-0.177243	-0.182069	-0.186474	-0.190504	-0.194202			5.22	0.998763	0.990761			5.22	0.751	0.25
	0.523	0	-0.0159263	-0.0319952	-0.0478832	-0.0632879	-0.0779601	-0.0917219	-0.10447	-0.116168	-0.126828	-0.1365	-0.145253	-0.153165	-0.16032	-0.166794	-0.172663	-0.177994	-0.182846	-0.187274	-0.191325	-0.19504			5.23	0.998764	0.990797			5.23	0.751	0.25
	0.524	0	-0.0159215	-0.032006	-0.047929	-0.063385	-0.0781201	-0.0919515	-0.104772	-0.11654	-0.127267	-0.137	-0.145808	-0.153771	-0.160969	-0.167483	-0.173386	-0.178746	-0.183625	-0.188076	-0.192147	-0.19588			5.24	0.998764	0.990832			5.24	0.751	0.25
	0.525	0	-0.0159161	-0.0320156	-0.0479731	-0.0634801	-0.0782782	-0.0921794	-0.105072	-0.11691	-0.127705	-0.1375	-0.146364	-0.154377	-0.16162	-0.168172	-0.17411	-0.1795	-0.184405	-0.188879	-0.192971	-0.196722			5.25	0.998765	0.990867			5.25	0.751	0.25
	0.526	0	-0.01591	-0.0320238	-0.0480155	-0.0635733	-0.0784343	-0.0924056	-0.10537	-0.11728	-0.128142	-0.138	-0.146921	-0.154984	-0.162271	-0.168863	-0.174835	-0.180256	-0.185187	-0.189685	-0.193797	-0.197566			5.26	0.998765	0.990902			5.26	0.751	0.25
	0.527	0	-0.0159033	-0.0320309	-0.0480561	-0.0636645	-0.0785884	-0.09263	-0.105668	-0.11765	-0.128579	-0.1385	-0.147478	-0.155592	-0.162924	-0.169556	-0.175562	-0.181013	-0.185972	-0.190492	-0.194625	-0.198412			5.27	0.998766	0.990937			5.27	0.751	0.25
	0.528	0	-0.0158959	-0.0320367	-0.0480951	-0.0637537	-0.0787406	-0.0928526	-0.105964	-0.118018	-0.129016	-0.139	-0.148035	-0.1562	-0.163578	-0.170249	-0.176291	-0.181773	-0.186757	-0.191302	-0.195454	-0.199259			5.28	0.998766	0.990971			5.28	0.751	0.25
	0.529	0	-0.0158879	-0.0320412	-0.0481323	-0.0638409	-0.0788907	-0.0930734	-0.106258	-0.118385	-0.129452	-0.1395	-0.148593	-0.15681	-0.164233	-0.170944	-0.177021	-0.182533	-0.187545	-0.192113	-0.196286	-0.200109			5.29	0.998767	0.991006			5.29	0.751	0.25
	0.53	0	-0.0158792	-0.0320444	-0.0481677	-0.0639261	-0.0790388	-0.0932925	-0.106551	-0.118751	-0.129888	-0.14	-0.149151	-0.15742	-0.164889	-0.171641	-0.177753	-0.183296	-0.188335	-0.192926	-0.19712	-0.200961			5.3	0.998767	0.99104			5.3	0.751	0.25
	0.531	0	-0.0158699	-0.0320464	-0.0482014	-0.0640093	-0.0791849	-0.0935096	-0.106843	-0.119116	-0.130323	-0.1405	-0.14971	-0.158031	-0.165546	-0.172338	-0.178486	-0.18406	-0.189126	-0.193741	-0.197956	-0.201815			5.31	0.998768	0.991074			5.31	0.751	0.25
	0.532	0	-0.01586	-0.0320471	-0.0482333	-0.0640904	-0.0793289	-0.0937249	-0.107133	-0.11948	-0.130758	-0.141	-0.150269	-0.158642	-0.166204	-0.173038	-0.179221	-0.184826	-0.18992	-0.194558	-0.198794	-0.202671			5.32	0.998769	0.991107			5.32	0.751	0.25
	0.533	0	-0.0158494	-0.0320465	-0.0482634	-0.0641695	-0.0794708	-0.0939384	-0.107421	-0.119844	-0.131192	-0.1415	-0.150828	-0.159255	-0.166864	-0.173738	-0.179958	-0.185594	-0.190715	-0.195377	-0.199634	-0.203529			5.33	0.998769	0.991141			5.33	0.751	0.25
	0.534	0	-0.0158381	-0.0320447	-0.0482917	-0.0642465	-0.0796106	-0.0941499	-0.107708	-0.120206	-0.131626	-0.142	-0.151388	-0.159869	-0.167525	-0.17444	-0.180696	-0.186364	-0.191512	-0.196198	-0.200476	-0.204389			5.34	0.99877	0.991174			5.34	0.751	0.25
	0.535	0	-0.0158262	-0.0320415	-0.0483182	-0.0643214	-0.0797482	-0.0943595	-0.107994	-0.120567	-0.132059	-0.1425	-0.151949	-0.160483	-0.168187	-0.175144	-0.181436	-0.187136	-0.192311	-0.197022	-0.20132	-0.205252			5.35	0.99877	0.991208			5.35	0.751	0.25
	0.536	0	-0.0158137	-0.032037	-0.0483429	-0.0643941	-0.0798837	-0.0945671	-0.108278	-0.120927	-0.132492	-0.143	-0.15251	-0.161098	-0.16885	-0.175849	-0.182177	-0.187909	-0.193112	-0.197847	-0.202166	-0.206116			5.36	0.998771	0.991241			5.36	0.751	0.25
	0.537	0	-0.0158005	-0.0320313	-0.0483658	-0.0644647	-0.080017	-0.0947728	-0.10856	-0.121286	-0.132924	-0.1435	-0.153071	-0.161714	-0.169514	-0.176556	-0.182921	-0.188685	-0.193915	-0.198674	-0.203014	-0.206983			5.37	0.998771	0.991273			5.37	0.751	0.25
	0.538	0	-0.0157866	-0.0320242	-0.0483868	-0.0645332	-0.0801482	-0.0949765	-0.108841	-0.121644	-0.133356	-0.144	-0.153633	-0.162331	-0.17018	-0.177264	-0.183666	-0.189462	-0.194721	-0.199504	-0.203865	-0.207852			5.38	0.998772	0.991306			5.38	0.751	0.25
	0.539	0	-0.0157721	-0.0320158	-0.048406	-0.0645994	-0.080277	-0.0951781	-0.10912	-0.122	-0.133787	-0.1445	-0.154195	-0.162949	-0.170847	-0.177973	-0.184413	-0.190241	-0.195528	-0.200335	-0.204717	-0.208723			5.39	0.998772	0.991338			5.39	0.751	0.25
	0.54	0	-0.0157569	-0.0320061	-0.0484233	-0.0646635	-0.0804037	-0.0953777	-0.109398	-0.122356	-0.134218	-0.145	-0.154758	-0.163568	-0.171515	-0.178685	-0.185162	-0.191022	-0.196337	-0.201169	-0.205572	-0.209596			5.4	0.998773	0.991371			5.4	0.751	0.25
	0.541	0	-0.0157411	-0.0319951	-0.0484387	-0.0647254	-0.080528	-0.0955752	-0.109673	-0.122711	-0.134647	-0.1455	-0.155322	-0.164188	-0.172184	-0.179398	-0.185912	-0.191806	-0.197149	-0.202005	-0.20643	-0.210472			5.41	0.998773	0.991403			5.41	0.751	0.25
	0.542	0	-0.0157247	-0.0319828	-0.0484522	-0.064785	-0.0806501	-0.0957706	-0.109948	-0.123064	-0.135077	-0.146	-0.155886	-0.164809	-0.172855	-0.180112	-0.186664	-0.192591	-0.197962	-0.202843	-0.207289	-0.21135			5.42	0.998774	0.991435			5.42	0.751	0.25
	0.543	0	-0.0157075	-0.0319691	-0.0484639	-0.0648424	-0.0807698	-0.0959639	-0.11022	-0.123416	-0.135506	-0.1465	-0.15645	-0.165431	-0.173527	-0.180828	-0.187419	-0.193378	-0.198778	-0.203683	-0.208151	-0.21223			5.43	0.998774	0.991466			5.43	0.751	0.25
	0.544	0	-0.0156898	-0.0319541	-0.0484736	-0.0648975	-0.0808872	-0.0961551	-0.110491	-0.123767	-0.135934	-0.147	-0.157015	-0.166053	-0.174201	-0.181546	-0.188175	-0.194167	-0.199596	-0.204526	-0.209015	-0.213113			5.44	0.998775	0.991498			5.44	0.751	0.25
	0.545	0	-0.0156713	-0.0319378	-0.0484814	-0.0649503	-0.0810021	-0.096344	-0.11076	-0.124117	-0.136362	-0.1475	-0.157581	-0.166677	-0.174876	-0.182265	-0.188933	-0.194959	-0.200416	-0.205371	-0.209881	-0.213998			5.45	0.998775	0.991529			5.45	0.751	0.25
	0.546	0	-0.0156523	-0.0319201	-0.0484872	-0.0650008	-0.0811147	-0.0965308	-0.111027	-0.124466	-0.136789	-0.148	-0.158147	-0.167302	-0.175552	-0.182987	-0.189693	-0.195752	-0.201239	-0.206218	-0.21075	-0.214885			5.46	0.998776	0.991561			5.46	0.751	0.25
	0.547	0	-0.0156325	-0.031901	-0.0484911	-0.065049	-0.0812249	-0.0967153	-0.111292	-0.124813	-0.137215	-0.1485	-0.158713	-0.167928	-0.17623	-0.183709	-0.190455	-0.196548	-0.202063	-0.207068	-0.211621	-0.215775			5.47	0.998776	0.991592			5.47	0.751	0.25
	0.548	0	-0.0156121	-0.0318806	-0.0484931	-0.0650949	-0.0813326	-0.0968976	-0.111556	-0.125159	-0.137641	-0.149	-0.15928	-0.168554	-0.176909	-0.184434	-0.191219	-0.197346	-0.20289	-0.20792	-0.212495	-0.216667			5.48	0.998777	0.991622			5.48	0.751	0.25
	0.549	0	-0.0155911	-0.0318589	-0.0484931	-0.0651383	-0.0814379	-0.0970776	-0.111817	-0.125504	-0.138066	-0.1495	-0.159848	-0.169182	-0.177589	-0.185161	-0.191985	-0.198146	-0.20372	-0.208775	-0.213371	-0.217562			5.49	0.998777	0.991653			5.49	0.751	0.25
	0.55	0	-0.0155693	-0.0318358	-0.0484911	-0.0651794	-0.0815406	-0.0972553	-0.112077	-0.125847	-0.138491	-0.15	-0.160416	-0.169811	-0.178272	-0.185889	-0.192753	-0.198948	-0.204551	-0.209631	-0.21425	-0.218459			5.5	0.998778	0.991684			5.5	0.751	0.25
	0.551	0	-0.015547	-0.0318113	-0.0484871	-0.0652181	-0.0816408	-0.0974306	-0.112335	-0.12619	-0.138915	-0.1505	-0.160985	-0.170441	-0.178955	-0.186619	-0.193523	-0.199752	-0.205385	-0.210491	-0.215131	-0.219359			5.51	0.998778	0.991714			5.51	0.751	0.25
	0.552	0	-0.0155239	-0.0317855	-0.0484811	-0.0652543	-0.0817385	-0.0976035	-0.112591	-0.12653	-0.139338	-0.151	-0.161555	-0.171073	-0.17964	-0.187351	-0.194295	-0.200559	-0.206222	-0.211353	-0.216014	-0.220262			5.52	0.998779	0.991744			5.52	0.751	0.25
	0.553	0	-0.0155002	-0.0317582	-0.0484731	-0.0652881	-0.0818336	-0.0977741	-0.112845	-0.12687	-0.13976	-0.1515	-0.162125	-0.171705	-0.180327	-0.188085	-0.195069	-0.201368	-0.20706	-0.212217	-0.216901	-0.221166			5.53	0.998779	0.991774			5.53	0.751	0.25
	0.554	0	-0.0154759	-0.0317296	-0.0484631	-0.0653194	-0.081926	-0.0979422	-0.113097	-0.127208	-0.140182	-0.152	-0.162696	-0.172338	-0.181015	-0.18882	-0.195846	-0.20218	-0.207902	-0.213084	-0.217789	-0.222074			5.54	0.99878	0.991804			5.54	0.751	0.25
	0.555	0	-0.0154509	-0.0316997	-0.048451	-0.0653482	-0.0820158	-0.0981078	-0.113347	-0.127545	-0.140604	-0.1525	-0.163267	-0.172973	-0.181705	-0.189558	-0.196625	-0.202994	-0.208746	-0.213953	-0.218681	-0.222984			5.55	0.99878	0.991834			5.55	0.751	0.25
	0.556	0	-0.0154252	-0.0316683	-0.0484368	-0.0653745	-0.082103	-0.098271	-0.113595	-0.12788	-0.141024	-0.153	-0.163839	-0.173609	-0.182397	-0.190297	-0.197405	-0.20381	-0.209592	-0.214826	-0.219575	-0.223897			5.56	0.998781	0.991863			5.56	0.751	0.25
	0.557	0	-0.0153989	-0.0316355	-0.0484206	-0.0653983	-0.0821874	-0.0984316	-0.113841	-0.128214	-0.141444	-0.1535	-0.164412	-0.174246	-0.18309	-0.191039	-0.198189	-0.204628	-0.210441	-0.2157	-0.220472	-0.224813			5.57	0.998781	0.991893			5.57	0.751	0.25
	0.558	0	-0.0153719	-0.0316014	-0.0484024	-0.0654195	-0.0822691	-0.0985896	-0.114084	-0.128547	-0.141863	-0.154	-0.164985	-0.174884	-0.183785	-0.191783	-0.198974	-0.20545	-0.211293	-0.216578	-0.221371	-0.225731			5.58	0.998782	0.991922			5.58	0.751	0.25
	0.559	0	-0.0153443	-0.0315658	-0.048382	-0.0654381	-0.0823481	-0.0987451	-0.114326	-0.128878	-0.142281	-0.1545	-0.165559	-0.175524	-0.184481	-0.192528	-0.199762	-0.206273	-0.212147	-0.217458	-0.222273	-0.226652			5.59	0.998782	0.991951			5.59	0.751	0.25
	0.56	0	-0.015316	-0.0315288	-0.0483595	-0.0654542	-0.0824243	-0.0988979	-0.114565	-0.129207	-0.142699	-0.155	-0.166134	-0.176164	-0.185179	-0.193276	-0.200552	-0.207099	-0.213004	-0.218341	-0.223178	-0.227576			5.6	0.998783	0.99198			5.6	0.751	0.25
	0.561	0	-0.015287	-0.0314905	-0.048335	-0.0654676	-0.0824976	-0.0990481	-0.114803	-0.129535	-0.143116	-0.1555	-0.166709	-0.176806	-0.185879	-0.194026	-0.201344	-0.207928	-0.213863	-0.219226	-0.224086	-0.228502			5.61	0.998783	0.992008			5.61	0.751	0.25
	0.562	0	-0.0152574	-0.0314507	-0.0483083	-0.0654784	-0.0825681	-0.0991956	-0.115038	-0.129862	-0.143532	-0.156	-0.167285	-0.17745	-0.186581	-0.194778	-0.202139	-0.208759	-0.214725	-0.220115	-0.224997	-0.229432			5.62	0.998784	0.992037			5.62	0.751	0.25
	0.563	0	-0.0152271	-0.0314095	-0.0482794	-0.0654865	-0.0826358	-0.0993403	-0.115271	-0.130186	-0.143947	-0.1565	-0.167862	-0.178094	-0.187285	-0.195532	-0.202937	-0.209593	-0.21559	-0.221006	-0.22591	-0.230364			5.63	0.998784	0.992066			5.63	0.751	0.25
	0.564	0	-0.0151961	-0.0313669	-0.0482485	-0.0654919	-0.0827005	-0.0994823	-0.115501	-0.13051	-0.144361	-0.157	-0.168439	-0.17874	-0.18799	-0.196289	-0.203736	-0.21043	-0.216458	-0.2219	-0.226827	-0.2313			5.64	0.998784	0.992094			5.64	0.751	0.25
	0.565	0	-0.0151645	-0.0313228	-0.0482153	-0.0654946	-0.0827623	-0.0996215	-0.115729	-0.130831	-0.144775	-0.1575	-0.169017	-0.179387	-0.188697	-0.197047	-0.204539	-0.211269	-0.217329	-0.222797	-0.227746	-0.232238			5.65	0.998785	0.992122			5.65	0.751	0.25
	0.566	0	-0.0151323	-0.0312774	-0.04818	-0.0654946	-0.0828211	-0.0997579	-0.115955	-0.131151	-0.145188	-0.158	-0.169596	-0.180036	-0.189406	-0.197808	-0.205344	-0.212112	-0.218202	-0.223697	-0.228669	-0.233179			5.66	0.998785	0.99215			5.66	0.751	0.25
	0.567	0	-0.0150994	-0.0312305	-0.0481425	-0.0654918	-0.0828769	-0.0998913	-0.116178	-0.13147	-0.1456	-0.1585	-0.170176	-0.180686	-0.190117	-0.198571	-0.206151	-0.212957	-0.219079	-0.2246	-0.229594	-0.234123			5.67	0.998786	0.992178			5.67	0.751	0.25
	0.568	0	-0.0150658	-0.0311822	-0.0481029	-0.0654863	-0.0829296	-0.100022	-0.116399	-0.131786	-0.146011	-0.159	-0.170757	-0.181338	-0.19083	-0.199337	-0.206961	-0.213804	-0.219958	-0.225506	-0.230522	-0.23507			5.68	0.998786	0.992205			5.68	0.751	0.25
	0.569	0	-0.0150315	-0.0311324	-0.048061	-0.0654779	-0.0829793	-0.10015	-0.116618	-0.132101	-0.146421	-0.1595	-0.171338	-0.18199	-0.191545	-0.200105	-0.207774	-0.214655	-0.220841	-0.226415	-0.231454	-0.236021			5.69	0.998787	0.992233			5.69	0.751	0.25
	0.57	0	-0.0149967	-0.0310812	-0.0480169	-0.0654668	-0.0830259	-0.100274	-0.116834	-0.132414	-0.146831	-0.16	-0.17192	-0.182645	-0.192262	-0.200875	-0.20859	-0.215508	-0.221726	-0.227328	-0.232388	-0.236974			5.7	0.998787	0.99226			5.7	0.751	0.25
	0.571	0	-0.0149611	-0.0310286	-0.0479705	-0.0654528	-0.0830694	-0.100396	-0.117047	-0.132726	-0.147239	-0.1605	-0.172503	-0.183301	-0.192981	-0.201648	-0.209408	-0.216365	-0.222614	-0.228243	-0.233326	-0.237931			5.71	0.998788	0.992288			5.71	0.751	0.25
	0.572	0	-0.0149249	-0.0309745	-0.047922	-0.0654359	-0.0831096	-0.100514	-0.117258	-0.133035	-0.147647	-0.161	-0.173087	-0.183958	-0.193702	-0.202423	-0.210229	-0.217224	-0.223506	-0.229161	-0.234267	-0.23889			5.72	0.998788	0.992315			5.72	0.751	0.25
	0.573	0	-0.014888	-0.0309189	-0.0478711	-0.0654161	-0.0831467	-0.10063	-0.117466	-0.133343	-0.148054	-0.1615	-0.173671	-0.184617	-0.194425	-0.203201	-0.211053	-0.218087	-0.224401	-0.230083	-0.235211	-0.239853			5.73	0.998789	0.992342			5.73	0.751	0.25
	0.574	0	-0.0148505	-0.0308619	-0.0478181	-0.0653934	-0.0831805	-0.100742	-0.117672	-0.133649	-0.148459	-0.162	-0.174256	-0.185278	-0.195151	-0.203981	-0.211879	-0.218952	-0.225299	-0.231008	-0.236159	-0.240819			5.74	0.998789	0.992368			5.74	0.751	0.25
	0.575	0	-0.0148123	-0.0308035	-0.0477627	-0.0653678	-0.0832111	-0.100851	-0.117875	-0.133953	-0.148864	-0.1625	-0.174843	-0.18594	-0.195878	-0.204764	-0.212709	-0.219821	-0.2262	-0.231936	-0.237109	-0.241789			5.75	0.998789	0.992395			5.75	0.751	0.25
	0.576	0	-0.0147735	-0.0307436	-0.047705	-0.0653392	-0.0832383	-0.100957	-0.118075	-0.134255	-0.149268	-0.163	-0.17543	-0.186603	-0.196608	-0.205549	-0.213541	-0.220692	-0.227104	-0.232868	-0.238063	-0.242762			5.76	0.99879	0.992422			5.76	0.751	0.25
	0.577	0	-0.014734	-0.0306822	-0.0476451	-0.0653076	-0.0832622	-0.101059	-0.118273	-0.134555	-0.149671	-0.1635	-0.176018	-0.187269	-0.19734	-0.206338	-0.214377	-0.221567	-0.228012	-0.233802	-0.239021	-0.243738			5.77	0.99879	0.992448			5.77	0.751	0.25
	0.578	0	-0.0146938	-0.0306194	-0.0475828	-0.065273	-0.0832827	-0.101159	-0.118467	-0.134853	-0.150073	-0.164	-0.176607	-0.187936	-0.198074	-0.207129	-0.215215	-0.222445	-0.228923	-0.234741	-0.239982	-0.244717			5.78	0.998791	0.992474			5.78	0.751	0.25
	0.579	0	-0.014653	-0.0305551	-0.0475183	-0.0652354	-0.0832998	-0.101255	-0.118659	-0.135149	-0.150473	-0.1645	-0.177197	-0.188605	-0.19881	-0.207922	-0.216057	-0.223327	-0.229837	-0.235682	-0.240946	-0.2457			5.79	0.998791	0.9925			5.79	0.751	0.25
	0.58	0	-0.0146116	-0.0304893	-0.0474514	-0.0651947	-0.0833134	-0.101347	-0.118848	-0.135443	-0.150873	-0.165	-0.177787	-0.189275	-0.199549	-0.208719	-0.216902	-0.224212	-0.230755	-0.236628	-0.241914	-0.246687			5.8	0.998792	0.992526			5.8	0.751	0.25
	0.581	0	-0.0145695	-0.0304221	-0.0473821	-0.065151	-0.0833235	-0.101436	-0.119033	-0.135735	-0.151272	-0.1655	-0.178379	-0.189947	-0.20029	-0.209518	-0.21775	-0.2251	-0.231677	-0.237576	-0.242885	-0.247676			5.81	0.998792	0.992552			5.81	0.751	0.25
	0.582	0	-0.0145267	-0.0303534	-0.0473105	-0.0651041	-0.0833301	-0.101521	-0.119216	-0.136024	-0.15167	-0.166	-0.178972	-0.190621	-0.201034	-0.21032	-0.218601	-0.225991	-0.232601	-0.238529	-0.24386	-0.24867			5.82	0.998793	0.992578			5.82	0.751	0.25
	0.583	0	-0.0144833	-0.0302832	-0.0472365	-0.0650541	-0.0833331	-0.101603	-0.119396	-0.136312	-0.152066	-0.1665	-0.179566	-0.191297	-0.20178	-0.211126	-0.219455	-0.226886	-0.23353	-0.239485	-0.244838	-0.249667			5.83	0.998793	0.992604			5.83	0.751	0.25
	0.584	0	-0.0144392	-0.0302115	-0.0471602	-0.0650009	-0.0833325	-0.101682	-0.119573	-0.136597	-0.152461	-0.167	-0.180161	-0.191975	-0.202529	-0.211934	-0.220313	-0.227785	-0.234462	-0.240444	-0.24582	-0.250667			5.84	0.998793	0.992629			5.84	0.751	0.25
	0.585	0	-0.0143945	-0.0301383	-0.0470815	-0.0649446	-0.0833283	-0.101756	-0.119746	-0.13688	-0.152856	-0.1675	-0.180756	-0.192655	-0.20328	-0.212745	-0.221174	-0.228687	-0.235398	-0.241408	-0.246806	-0.251672			5.85	0.998794	0.992654			5.85	0.751	0.25
	0.586	0	-0.0143491	-0.0300637	-0.0470003	-0.0648851	-0.0833203	-0.101827	-0.119917	-0.137161	-0.153249	-0.168	-0.181353	-0.193336	-0.204034	-0.213559	-0.222038	-0.229593	-0.236337	-0.242375	-0.247796	-0.25268			5.86	0.998794	0.99268			5.86	0.751	0.25
	0.587	0	-0.0143031	-0.0299876	-0.0469168	-0.0648223	-0.0833086	-0.101895	-0.120084	-0.13744	-0.153641	-0.1685	-0.181951	-0.19402	-0.20479	-0.214377	-0.222906	-0.230502	-0.237281	-0.243346	-0.248789	-0.253691			5.87	0.998795	0.992705			5.87	0.751	0.25
	0.588	0	-0.0142565	-0.0299099	-0.0468308	-0.0647562	-0.0832932	-0.101958	-0.120248	-0.137716	-0.154032	-0.169	-0.18255	-0.194705	-0.205549	-0.215198	-0.223778	-0.231415	-0.238228	-0.244321	-0.249787	-0.254707			5.88	0.998795	0.99273			5.88	0.751	0.25
	0.589	0	-0.0142092	-0.0298308	-0.0467424	-0.0646869	-0.0832739	-0.102018	-0.120408	-0.137989	-0.154421	-0.1695	-0.18315	-0.195393	-0.206311	-0.216021	-0.224653	-0.232332	-0.239179	-0.245299	-0.250788	-0.255726			5.89	0.998796	0.992754			5.89	0.751	0.25
	0.59	0	-0.0141612	-0.0297502	-0.0466516	-0.0646143	-0.0832507	-0.102073	-0.120565	-0.138261	-0.154809	-0.17	-0.183751	-0.196082	-0.207076	-0.216849	-0.225531	-0.233253	-0.240134	-0.246282	-0.251793	-0.256749			5.9	0.998796	0.992779			5.9	0.751	0.25
	0.591	0	-0.0141126	-0.0296681	-0.0465583	-0.0645383	-0.0832237	-0.102125	-0.120719	-0.138529	-0.155196	-0.1705	-0.184354	-0.196774	-0.207843	-0.217679	-0.226414	-0.234178	-0.241093	-0.247268	-0.252802	-0.257776			5.91	0.998796	0.992804			5.91	0.751	0.25
	0.592	0	-0.0140634	-0.0295845	-0.0464626	-0.064459	-0.0831927	-0.102173	-0.120869	-0.138796	-0.155582	-0.171	-0.184957	-0.197468	-0.208613	-0.218513	-0.2273	-0.235106	-0.242056	-0.248259	-0.253815	-0.258807			5.92	0.998797	0.992828			5.92	0.751	0.25
	0.593	0	-0.0140135	-0.0294995	-0.0463643	-0.0643763	-0.0831577	-0.102216	-0.121015	-0.139059	-0.155966	-0.1715	-0.185562	-0.198164	-0.209387	-0.21935	-0.22819	-0.236039	-0.243023	-0.249254	-0.254832	-0.259842			5.93	0.998797	0.992852			5.93	0.751	0.25
	0.594	0	-0.013963	-0.0294129	-0.0462636	-0.0642902	-0.0831187	-0.102256	-0.121158	-0.13932	-0.15635	-0.172	-0.186168	-0.198862	-0.210163	-0.220191	-0.229084	-0.236975	-0.243994	-0.250253	-0.255853	-0.260881			5.94	0.998798	0.992876			5.94	0.751	0.25
	0.595	0	-0.0139118	-0.0293248	-0.0461604	-0.0642006	-0.0830757	-0.102291	-0.121297	-0.139579	-0.156731	-0.1725	-0.186775	-0.199563	-0.210942	-0.221036	-0.229981	-0.237916	-0.244969	-0.251256	-0.256878	-0.261924			5.95	0.998798	0.992901			5.95	0.751	0.25
	0.596	0	-0.01386	-0.0292352	-0.0460547	-0.0641076	-0.0830285	-0.102322	-0.121433	-0.139834	-0.157111	-0.173	-0.187384	-0.200265	-0.211724	-0.221884	-0.230883	-0.238861	-0.245949	-0.252264	-0.257908	-0.262972			5.96	0.998798	0.992924			5.96	0.751	0.25
	0.597	0	-0.0138076	-0.0291441	-0.0459465	-0.0640111	-0.0829771	-0.102349	-0.121564	-0.140087	-0.15749	-0.1735	-0.187994	-0.200971	-0.21251	-0.222736	-0.231789	-0.23981	-0.246933	-0.253275	-0.258942	-0.264023			5.97	0.998799	0.992948			5.97	0.751	0.25
	0.598	0	-0.0137545	-0.0290515	-0.0458358	-0.0639111	-0.0829216	-0.102371	-0.121692	-0.140337	-0.157868	-0.174	-0.188605	-0.201678	-0.213299	-0.223591	-0.232699	-0.240764	-0.247921	-0.254291	-0.25998	-0.265078			5.98	0.998799	0.992972			5.98	0.751	0.25
	0.599	0	-0.0137008	-0.0289574	-0.0457225	-0.0638076	-0.0828617	-0.102389	-0.121816	-0.140584	-0.158244	-0.1745	-0.189217	-0.202388	-0.214091	-0.224451	-0.233613	-0.241722	-0.248914	-0.255312	-0.261023	-0.266138			5.99	0.9988	0.992996			5.99	0.751	0.25
	0.6	0	-0.0136465	-0.0288618	-0.0456067	-0.0637005	-0.0827976	-0.102403	-0.121936	-0.140828	-0.158618	-0.175	-0.189831	-0.203101	-0.214886	-0.225314	-0.234531	-0.242684	-0.249911	-0.256337	-0.262069	-0.267202			6	0.9988	0.993019			6	0.751	0.25
	0.601	0	-0.0135915	-0.0287647	-0.0454883	-0.0635898	-0.0827292	-0.102412	-0.122051	-0.14107	-0.158991	-0.1755	-0.190446	-0.203816	-0.215685	-0.226181	-0.235453	-0.243651	-0.250913	-0.257367	-0.263121	-0.268271			6.01	0.9988	0.993042			6.01	0.751	0.25
	0.602	0	-0.0135359	-0.0286661	-0.0453674	-0.0634755	-0.0826563	-0.102416	-0.122163	-0.141308	-0.159362	-0.176	-0.191063	-0.204533	-0.216487	-0.227052	-0.23638	-0.244622	-0.25192	-0.258401	-0.264177	-0.269344			6.02	0.998801	0.993066			6.02	0.751	0.25
	0.603	0	-0.0134796	-0.028566	-0.0452439	-0.0633575	-0.082579	-0.102416	-0.12227	-0.141543	-0.159732	-0.1765	-0.191681	-0.205253	-0.217292	-0.227928	-0.237312	-0.245598	-0.252931	-0.25944	-0.265237	-0.270421			6.03	0.998801	0.993089			6.03	0.751	0.25
	0.604	0	-0.0134228	-0.0284643	-0.0451178	-0.0632359	-0.0824972	-0.10241	-0.122373	-0.141775	-0.1601	-0.177	-0.192301	-0.205976	-0.218102	-0.228807	-0.238248	-0.246579	-0.253947	-0.260483	-0.266302	-0.271503			6.04	0.998802	0.993112			6.04	0.751	0.25
	0.605	0	-0.0133653	-0.0283612	-0.0449891	-0.0631106	-0.0824109	-0.1024	-0.122472	-0.142003	-0.160467	-0.1775	-0.192922	-0.206702	-0.218914	-0.229691	-0.239188	-0.247564	-0.254968	-0.261532	-0.267372	-0.272589			6.05	0.998802	0.993134			6.05	0.751	0.25
	0.606	0	-0.0133072	-0.0282565	-0.0448578	-0.0629816	-0.08232	-0.102386	-0.122566	-0.142229	-0.160831	-0.178	-0.193544	-0.20743	-0.219731	-0.230579	-0.240133	-0.248555	-0.255994	-0.262585	-0.268447	-0.27368			6.06	0.998802	0.993157			6.06	0.751	0.25
	0.607	0	-0.0132485	-0.0281504	-0.044724	-0.0628488	-0.0822244	-0.102366	-0.122656	-0.142451	-0.161194	-0.1785	-0.194169	-0.208162	-0.220551	-0.231472	-0.241083	-0.24955	-0.257024	-0.263643	-0.269526	-0.274776			6.07	0.998803	0.99318			6.07	0.751	0.25
	0.608	0	-0.0131891	-0.0280427	-0.0445875	-0.0627122	-0.0821242	-0.102341	-0.122741	-0.142669	-0.161556	-0.179	-0.194795	-0.208896	-0.221375	-0.232368	-0.242038	-0.25055	-0.25806	-0.264706	-0.27061	-0.275876			6.08	0.998803	0.993202			6.08	0.751	0.25
	0.609	0	-0.0131291	-0.0279335	-0.0444483	-0.0625719	-0.0820192	-0.102311	-0.122822	-0.142884	-0.161915	-0.1795	-0.195422	-0.209633	-0.222203	-0.23327	-0.242998	-0.251556	-0.259101	-0.265774	-0.271699	-0.276981			6.09	0.998804	0.993225			6.09	0.751	0.25
	0.61	0	-0.0130685	-0.0278228	-0.0443066	-0.0624277	-0.0819095	-0.102276	-0.122897	-0.143096	-0.162273	-0.18	-0.196051	-0.210373	-0.223035	-0.234176	-0.243963	-0.252566	-0.260147	-0.266847	-0.272793	-0.278091			6.1	0.998804	0.993247			6.1	0.751	0.25
	0.611	0	-0.0130073	-0.0277106	-0.0441622	-0.0622797	-0.0817949	-0.102236	-0.122968	-0.143304	-0.162628	-0.1805	-0.196682	-0.211116	-0.223872	-0.235087	-0.244932	-0.253582	-0.261198	-0.267926	-0.273892	-0.279205			6.11	0.998804	0.993269			6.11	0.751	0.25
	0.612	0	-0.0129455	-0.0275969	-0.0440152	-0.0621278	-0.0816754	-0.10219	-0.123034	-0.143508	-0.162982	-0.181	-0.197315	-0.211863	-0.224712	-0.236002	-0.245907	-0.254603	-0.262254	-0.269009	-0.274996	-0.280325			6.12	0.998805	0.993291			6.12	0.751	0.25
	0.613	0	-0.0128831	-0.0274817	-0.0438655	-0.061972	-0.081551	-0.102139	-0.123095	-0.143708	-0.163334	-0.1815	-0.197949	-0.212613	-0.225556	-0.236923	-0.246887	-0.255629	-0.263316	-0.270098	-0.276105	-0.281449			6.13	0.998805	0.993313			6.13	0.751	0.25
	0.614	0	-0.0128201	-0.027365	-0.0437131	-0.0618123	-0.0814215	-0.102082	-0.123151	-0.143905	-0.163684	-0.182	-0.198585	-0.213365	-0.226405	-0.237848	-0.247873	-0.256661	-0.264383	-0.271192	-0.27722	-0.282578			6.14	0.998805	0.993335			6.14	0.751	0.25
	0.615	0	-0.0127564	-0.0272468	-0.0435581	-0.0616486	-0.0812871	-0.10202	-0.123201	-0.144098	-0.164031	-0.1825	-0.199223	-0.214122	-0.227258	-0.238779	-0.248864	-0.257698	-0.265456	-0.272292	-0.278339	-0.283713			6.15	0.998806	0.993357			6.15	0.751	0.25
	0.616	0	-0.0126922	-0.0271271	-0.0434004	-0.0614809	-0.0811475	-0.101952	-0.123247	-0.144286	-0.164377	-0.183	-0.199863	-0.214881	-0.228116	-0.239715	-0.24986	-0.258742	-0.266535	-0.273397	-0.279464	-0.284852			6.16	0.998806	0.993379			6.16	0.751	0.25
	0.617	0	-0.0126273	-0.0270058	-0.04324	-0.0613093	-0.0810028	-0.101879	-0.123287	-0.144471	-0.16472	-0.1835	-0.200505	-0.215645	-0.228978	-0.240656	-0.250862	-0.25979	-0.267619	-0.274508	-0.280595	-0.285997			6.17	0.998807	0.9934			6.17	0.751	0.25
	0.618	0	-0.0125618	-0.0268831	-0.0430769	-0.0611336	-0.0808529	-0.101799	-0.123321	-0.144651	-0.165062	-0.184	-0.201149	-0.216411	-0.229845	-0.241602	-0.25187	-0.260845	-0.268709	-0.275624	-0.281731	-0.287147			6.18	0.998807	0.993422			6.18	0.751	0.25
	0.619	0	-0.0124958	-0.0267589	-0.0429111	-0.0609538	-0.0806977	-0.101714	-0.12335	-0.144827	-0.165401	-0.1845	-0.201795	-0.217182	-0.230717	-0.242554	-0.252884	-0.261906	-0.269805	-0.276746	-0.282872	-0.288302			6.19	0.998807	0.993443			6.19	0.751	0.25
	0.62	0	-0.0124291	-0.0266331	-0.0427427	-0.06077	-0.0805372	-0.101623	-0.123373	-0.144999	-0.165737	-0.185	-0.202443	-0.217956	-0.231594	-0.243511	-0.253903	-0.262972	-0.270907	-0.277874	-0.284019	-0.289463			6.2	0.998808	0.993464			6.2	0.751	0.25
	0.621	0	-0.0123619	-0.0265059	-0.0425715	-0.0605821	-0.0803713	-0.101526	-0.123391	-0.145166	-0.166072	-0.1855	-0.203094	-0.218734	-0.232475	-0.244474	-0.254928	-0.264045	-0.272014	-0.279008	-0.285171	-0.290629			6.21	0.998808	0.993485			6.21	0.751	0.25
	0.622	0	-0.012294	-0.0263772	-0.0423976	-0.06039	-0.0802	-0.101422	-0.123402	-0.145329	-0.166404	-0.186	-0.203746	-0.219516	-0.233362	-0.245442	-0.25596	-0.265124	-0.273128	-0.280147	-0.286329	-0.2918			6.22	0.998808	0.993506			6.22	0.751	0.25
	0.623	0	-0.0122256	-0.0262469	-0.0422209	-0.0601938	-0.0800232	-0.101313	-0.123408	-0.145487	-0.166733	-0.1865	-0.204401	-0.220301	-0.234254	-0.246417	-0.256998	-0.266209	-0.274248	-0.281293	-0.287493	-0.292977			6.23	0.998809	0.993527			6.23	0.751	0.25
	0.624	0	-0.0121566	-0.0261152	-0.0420416	-0.0599935	-0.0798408	-0.101197	-0.123407	-0.145641	-0.16706	-0.187	-0.205058	-0.221091	-0.235151	-0.247398	-0.258042	-0.2673	-0.275375	-0.282445	-0.288663	-0.294159			6.24	0.998809	0.993548			6.24	0.751	0.25
	0.625	0	-0.012087	-0.025982	-0.0418595	-0.0597889	-0.0796529	-0.101074	-0.1234	-0.145789	-0.167385	-0.1875	-0.205717	-0.221885	-0.236053	-0.248384	-0.259092	-0.268398	-0.276508	-0.283603	-0.289839	-0.295347			6.25	0.99881	0.993569			6.25	0.751	0.25
	0.626	0	-0.0120168	-0.0258473	-0.0416747	-0.0595801	-0.0794593	-0.100945	-0.123387	-0.145933	-0.167707	-0.188	-0.206379	-0.222683	-0.236961	-0.249377	-0.260149	-0.269503	-0.277647	-0.284767	-0.29102	-0.296541			6.26	0.99881	0.99359			6.26	0.751	0.25
	0.627	0	-0.011946	-0.0257111	-0.0414871	-0.059367	-0.07926	-0.10081	-0.123368	-0.146071	-0.168026	-0.1885	-0.207043	-0.223486	-0.237874	-0.250376	-0.261213	-0.270614	-0.278793	-0.285937	-0.292208	-0.29774			6.27	0.99881	0.99361			6.27	0.751	0.25
	0.628	0	-0.0118747	-0.0255735	-0.0412968	-0.0591496	-0.079055	-0.100668	-0.123342	-0.146205	-0.168342	-0.189	-0.207709	-0.224293	-0.238794	-0.251382	-0.262283	-0.271732	-0.279945	-0.287114	-0.293402	-0.298945			6.28	0.998811	0.993631			6.28	0.751	0.25
	0.629	0	-0.0118028	-0.0254343	-0.0411037	-0.058928	-0.0788441	-0.100519	-0.123309	-0.146333	-0.168656	-0.1895	-0.208379	-0.225105	-0.239719	-0.252394	-0.263361	-0.272857	-0.281104	-0.288297	-0.294602	-0.300156			6.29	0.998811	0.993651			6.29	0.751	0.25
	0.63	0	-0.0117303	-0.0252937	-0.0409079	-0.0587021	-0.0786273	-0.100363	-0.123269	-0.146456	-0.168966	-0.19	-0.20905	-0.225921	-0.24065	-0.253413	-0.264445	-0.273989	-0.28227	-0.289487	-0.295808	-0.301373			6.3	0.998811	0.993671			6.3	0.751	0.25
	0.631	0	-0.0116572	-0.0251516	-0.0407094	-0.0584718	-0.0784046	-0.1002	-0.123222	-0.146573	-0.169274	-0.1905	-0.209725	-0.226742	-0.241587	-0.254439	-0.265537	-0.275128	-0.283443	-0.290684	-0.29702	-0.302595			6.31	0.998812	0.993691			6.31	0.751	0.25
	0.632	0	-0.0115836	-0.0250081	-0.040508	-0.0582371	-0.0781759	-0.10003	-0.123168	-0.146684	-0.169579	-0.191	-0.210402	-0.227568	-0.242531	-0.255472	-0.266635	-0.276275	-0.284623	-0.291887	-0.298239	-0.303824			6.32	0.998812	0.993711			6.32	0.751	0.25
	0.633	0	-0.0115094	-0.024863	-0.0403039	-0.057998	-0.0779412	-0.0998522	-0.123107	-0.14679	-0.16988	-0.1915	-0.211082	-0.228399	-0.24348	-0.256512	-0.267742	-0.277428	-0.285811	-0.293097	-0.299464	-0.305059			6.33	0.998812	0.993731			6.33	0.751	0.25
	0.634	0	-0.0114346	-0.0247165	-0.0400971	-0.0577546	-0.0777003	-0.0996675	-0.123039	-0.14689	-0.170179	-0.192	-0.211765	-0.229235	-0.244437	-0.257559	-0.268855	-0.278589	-0.287005	-0.294314	-0.300696	-0.3063			6.34	0.998813	0.993751			6.34	0.751	0.25
	0.635	0	-0.0113593	-0.0245686	-0.0398874	-0.0575067	-0.0774532	-0.0994754	-0.122963	-0.146984	-0.170474	-0.1925	-0.212452	-0.230076	-0.2454	-0.258614	-0.269977	-0.279758	-0.288207	-0.295538	-0.301934	-0.307547			6.35	0.998813	0.993771			6.35	0.751	0.25
	0.636	0	-0.0112834	-0.0244192	-0.0396751	-0.0572543	-0.0771999	-0.0992758	-0.122879	-0.147071	-0.170765	-0.193	-0.213141	-0.230923	-0.24637	-0.259676	-0.271106	-0.280935	-0.289416	-0.296769	-0.303179	-0.3088			6.36	0.998813	0.993791			6.36	0.751	0.25
	0.637	0	-0.011207	-0.0242683	-0.0394599	-0.0569975	-0.0769403	-0.0990685	-0.122788	-0.147153	-0.171054	-0.1935	-0.213833	-0.231775	-0.247346	-0.260746	-0.272243	-0.282119	-0.290633	-0.298007	-0.304431	-0.31006			6.37	0.998814	0.99381			6.37	0.751	0.25
	0.638	0	-0.01113	-0.024116	-0.0392419	-0.0567362	-0.0766744	-0.0988534	-0.122689	-0.147228	-0.171338	-0.194	-0.214528	-0.232632	-0.24833	-0.261823	-0.273388	-0.283311	-0.291857	-0.299253	-0.30569	-0.311326			6.38	0.998814	0.99383			6.38	0.751	0.25
	0.639	0	-0.0110525	-0.0239622	-0.0390212	-0.0564704	-0.076402	-0.0986304	-0.122581	-0.147296	-0.171619	-0.1945	-0.215227	-0.233496	-0.249322	-0.262909	-0.274541	-0.284512	-0.293089	-0.300505	-0.306955	-0.312598			6.39	0.998814	0.993849			6.39	0.751	0.25
	0.64	0	-0.0109744	-0.023807	-0.0387977	-0.0562	-0.0761232	-0.0983995	-0.122465	-0.147357	-0.171897	-0.195	-0.215929	-0.234365	-0.25032	-0.264003	-0.275703	-0.28572	-0.294329	-0.301766	-0.308227	-0.313877			6.4	0.998815	0.993868			6.4	0.751	0.25
	0.641	0	-0.0108958	-0.0236504	-0.0385715	-0.0559251	-0.0758378	-0.0981604	-0.122341	-0.147412	-0.17217	-0.1955	-0.216635	-0.235241	-0.251326	-0.265105	-0.276873	-0.286937	-0.295577	-0.303033	-0.309507	-0.315162			6.41	0.998815	0.993887			6.41	0.751	0.25
	0.642	0	-0.0108167	-0.0234923	-0.0383424	-0.0556456	-0.0755459	-0.0979132	-0.122208	-0.147459	-0.17244	-0.196	-0.217344	-0.236122	-0.252341	-0.266216	-0.278052	-0.288163	-0.296833	-0.304308	-0.310793	-0.316454			6.42	0.998816	0.993907			6.42	0.751	0.25
	0.643	0	-0.010737	-0.0233328	-0.0381106	-0.0553615	-0.0752473	-0.0976575	-0.122066	-0.147499	-0.172705	-0.1965	-0.218057	-0.23701	-0.253363	-0.267336	-0.27924	-0.289397	-0.298097	-0.305591	-0.312087	-0.317753			6.43	0.998816	0.993926			6.43	0.751	0.25
	0.644	0	-0.0106568	-0.0231719	-0.037876	-0.0550728	-0.074942	-0.0973934	-0.121916	-0.147531	-0.172967	-0.197	-0.218774	-0.237905	-0.254393	-0.268464	-0.280437	-0.29064	-0.29937	-0.306882	-0.313388	-0.319058			6.44	0.998816	0.993945			6.44	0.751	0.25
	0.645	0	-0.010576	-0.0230095	-0.0376387	-0.0547795	-0.0746299	-0.0971207	-0.121756	-0.147556	-0.173224	-0.1975	-0.219495	-0.238806	-0.255431	-0.269601	-0.281643	-0.291891	-0.300651	-0.308181	-0.314696	-0.32037			6.45	0.998817	0.993963			6.45	0.751	0.25
	0.646	0	-0.0104948	-0.0228458	-0.0373985	-0.0544815	-0.074311	-0.0968393	-0.121587	-0.147573	-0.173477	-0.198	-0.220219	-0.239714	-0.256478	-0.270748	-0.282858	-0.293152	-0.30194	-0.309487	-0.316011	-0.321689			6.46	0.998817	0.993982			6.46	0.751	0.25
	0.647	0	-0.010413	-0.0226806	-0.0371556	-0.0541789	-0.0739852	-0.096549	-0.121408	-0.147582	-0.173725	-0.1985	-0.220948	-0.24063	-0.257534	-0.271904	-0.284083	-0.294422	-0.303238	-0.310802	-0.317334	-0.323015			6.47	0.998817	0.994001			6.47	0.751	0.25
	0.648	0	-0.0103307	-0.0225141	-0.03691	-0.0538716	-0.0736524	-0.0962497	-0.12122	-0.147583	-0.173969	-0.199	-0.221681	-0.241552	-0.258599	-0.27307	-0.285317	-0.295701	-0.304545	-0.312125	-0.318665	-0.324348			6.48	0.998818	0.994019			6.48	0.751	0.25
	0.649	0	-0.0102478	-0.0223462	-0.0366615	-0.0535596	-0.0733127	-0.0959414	-0.121021	-0.147575	-0.174208	-0.1995	-0.222418	-0.242482	-0.259673	-0.274246	-0.286562	-0.29699	-0.305861	-0.313456	-0.320003	-0.325687			6.49	0.998818	0.994038			6.49	0.751	0.25
	0.65	0	-0.0101645	-0.0221768	-0.0364103	-0.0532429	-0.0729658	-0.0956238	-0.120813	-0.147559	-0.174442	-0.2	-0.22316	-0.24342	-0.260757	-0.275432	-0.287816	-0.298288	-0.307186	-0.314796	-0.321349	-0.327034			6.5	0.998818	0.994056			6.5	0.751	0.25
	0.651	0	-0.0100807	-0.0220061	-0.0361564	-0.0529215	-0.0726119	-0.0952968	-0.120594	-0.147533	-0.17467	-0.2005	-0.223907	-0.244365	-0.26185	-0.276628	-0.289081	-0.299596	-0.30852	-0.316143	-0.322703	-0.328388			6.51	0.998819	0.994075			6.51	0.751	0.25
	0.652	0	-0.0099963	-0.021834	-0.0358997	-0.0525953	-0.0722508	-0.0949604	-0.120365	-0.147499	-0.174894	-0.201	-0.224658	-0.245318	-0.262952	-0.277834	-0.290356	-0.300914	-0.309863	-0.3175	-0.324064	-0.329749			6.52	0.998819	0.994093			6.52	0.751	0.25
	0.653	0	-0.00991145	-0.0216606	-0.0356402	-0.0522644	-0.0718824	-0.0946143	-0.120125	-0.147455	-0.175113	-0.2015	-0.225414	-0.24628	-0.264065	-0.279052	-0.291641	-0.302242	-0.311216	-0.318865	-0.325434	-0.331118			6.53	0.998819	0.994111			6.53	0.751	0.25
	0.654	0	-0.0098261	-0.0214857	-0.035378	-0.0519288	-0.0715068	-0.0942585	-0.119874	-0.147401	-0.175325	-0.202	-0.226175	-0.247251	-0.265189	-0.28028	-0.292938	-0.303581	-0.312578	-0.320239	-0.326811	-0.332493			6.54	0.998819	0.994129			6.54	0.751	0.25
	0.655	0	-0.00974026	-0.0213096	-0.0351131	-0.0515884	-0.0711238	-0.0938927	-0.119612	-0.147338	-0.175533	-0.2025	-0.226941	-0.24823	-0.266323	-0.281519	-0.294245	-0.304929	-0.31395	-0.321622	-0.328197	-0.333876			6.55	0.99882	0.994147			6.55	0.751	0.25
	0.656	0	-0.00965393	-0.0211321	-0.0348454	-0.0512432	-0.0707333	-0.093517	-0.119338	-0.147264	-0.175734	-0.203	-0.227713	-0.249218	-0.267468	-0.28277	-0.295564	-0.306289	-0.315332	-0.323013	-0.32959	-0.335267			6.56	0.99882	0.994165			6.56	0.751	0.25
	0.657	0	-0.00956711	-0.0209532	-0.034575	-0.0508932	-0.0703355	-0.093131	-0.119053	-0.147181	-0.175929	-0.2035	-0.22849	-0.250215	-0.268624	-0.284033	-0.296894	-0.307659	-0.316723	-0.324414	-0.330992	-0.336665			6.57	0.99882	0.994183			6.57	0.751	0.25
	0.658	0	-0.00947981	-0.020773	-0.0343018	-0.0505384	-0.0699301	-0.0927347	-0.118756	-0.147086	-0.176118	-0.204	-0.229273	-0.251222	-0.269791	-0.285307	-0.298236	-0.30904	-0.318125	-0.325824	-0.332402	-0.33807			6.58	0.998821	0.994201			6.58	0.751	0.25
	0.659	0	-0.00939203	-0.0205915	-0.034026	-0.0501788	-0.0695172	-0.092328	-0.118446	-0.14698	-0.176301	-0.2045	-0.230062	-0.252238	-0.27097	-0.286594	-0.299589	-0.310432	-0.319536	-0.327243	-0.33382	-0.339483			6.59	0.998821	0.994218			6.59	0.751	0.25
	0.66	0	-0.00930378	-0.0204086	-0.0337474	-0.0498144	-0.0690966	-0.0919106	-0.118125	-0.146863	-0.176477	-0.205	-0.230857	-0.253265	-0.272162	-0.287893	-0.300955	-0.311835	-0.320958	-0.328671	-0.335247	-0.340903			6.6	0.998821	0.994236			6.6	0.751	0.25
	0.661	0	-0.00921505	-0.0202245	-0.0334662	-0.0494452	-0.0686684	-0.0914825	-0.11779	-0.146735	-0.176646	-0.2055	-0.231658	-0.254302	-0.273365	-0.289205	-0.302333	-0.31325	-0.322391	-0.330109	-0.336683	-0.342332			6.61	0.998822	0.994253			6.61	0.751	0.25
	0.662	0	-0.00912586	-0.020039	-0.0331822	-0.0490712	-0.0682324	-0.0910435	-0.117443	-0.146594	-0.176808	-0.206	-0.232465	-0.25535	-0.274581	-0.29053	-0.303723	-0.314676	-0.323833	-0.331556	-0.338127	-0.343768			6.62	0.998822	0.994271			6.62	0.751	0.25
	0.663	0	-0.0090362	-0.0198523	-0.0328956	-0.0486923	-0.0677887	-0.0905935	-0.117082	-0.146442	-0.176963	-0.2065	-0.233279	-0.256409	-0.27581	-0.291869	-0.305126	-0.316114	-0.325287	-0.333013	-0.339579	-0.345211			6.63	0.998822	0.994288			6.63	0.751	0.25
	0.664	0	-0.00894609	-0.0196642	-0.0326063	-0.0483086	-0.0673371	-0.0901323	-0.116708	-0.146276	-0.17711	-0.207	-0.2341	-0.257479	-0.277053	-0.29322	-0.306542	-0.317564	-0.326751	-0.334479	-0.341041	-0.346663			6.64	0.998823	0.994305			6.64	0.751	0.25
	0.665	0	-0.00885551	-0.0194749	-0.0323143	-0.0479201	-0.0668777	-0.0896597	-0.11632	-0.146098	-0.17725	-0.2075	-0.234929	-0.258561	-0.278309	-0.294586	-0.307971	-0.319026	-0.328227	-0.335956	-0.342511	-0.348122			6.65	0.998823	0.994323			6.65	0.751	0.25
	0.666	0	-0.00876449	-0.0192843	-0.0320197	-0.0475267	-0.0664104	-0.0891757	-0.115918	-0.145906	-0.177381	-0.208	-0.235764	-0.259655	-0.279579	-0.295966	-0.309414	-0.3205	-0.329713	-0.337442	-0.34399	-0.34959			6.66	0.998823	0.99434			6.66	0.751	0.25
	0.667	0	-0.00867302	-0.0190925	-0.0317224	-0.0471285	-0.0659351	-0.08868	-0.115502	-0.145701	-0.177505	-0.2085	-0.236608	-0.260762	-0.280864	-0.297361	-0.31087	-0.321987	-0.331211	-0.338938	-0.345477	-0.351065			6.67	0.998824	0.994357			6.67	0.751	0.25
	0.668	0	-0.00858111	-0.0188994	-0.0314225	-0.0467254	-0.0654518	-0.0881726	-0.115071	-0.145482	-0.177619	-0.209	-0.237459	-0.261881	-0.282164	-0.29877	-0.312341	-0.323487	-0.33272	-0.340445	-0.346974	-0.352548			6.68	0.998824	0.994374			6.68	0.751	0.25
	0.669	0	-0.00848876	-0.0187051	-0.03112	-0.0463176	-0.0649604	-0.0876532	-0.114625	-0.145248	-0.177725	-0.2095	-0.238318	-0.263013	-0.283478	-0.300195	-0.313825	-0.324999	-0.33424	-0.341961	-0.34848	-0.35404			6.69	0.998824	0.994391			6.69	0.751	0.25
	0.67	0	-0.00839598	-0.0185095	-0.0308149	-0.0459049	-0.064461	-0.0871218	-0.114164	-0.144999	-0.177821	-0.21	-0.239186	-0.264159	-0.284808	-0.301635	-0.315324	-0.326524	-0.335772	-0.343488	-0.349995	-0.355539			6.7	0.998825	0.994407			6.7	0.751	0.25
	0.671	0	-0.00830276	-0.0183127	-0.0305072	-0.0454873	-0.0639534	-0.0865782	-0.113687	-0.144734	-0.177908	-0.2105	-0.240063	-0.26532	-0.286155	-0.303091	-0.316838	-0.328063	-0.337316	-0.345025	-0.351519	-0.357047			6.71	0.998825	0.994424			6.71	0.751	0.25
	0.672	0	-0.00820912	-0.0181147	-0.0301969	-0.045065	-0.0634377	-0.0860222	-0.113194	-0.144454	-0.177985	-0.211	-0.240948	-0.266494	-0.287517	-0.304563	-0.318367	-0.329615	-0.338871	-0.346573	-0.353052	-0.358562			6.72	0.998825	0.994441			6.72	0.751	0.25
	0.673	0	-0.00811506	-0.0179155	-0.029884	-0.0446378	-0.0629137	-0.0854537	-0.112685	-0.144157	-0.178052	-0.2115	-0.241843	-0.267684	-0.288897	-0.306052	-0.319911	-0.331181	-0.340439	-0.348131	-0.354595	-0.360086			6.73	0.998825	0.994457			6.73	0.751	0.25
	0.674	0	-0.00802058	-0.0177151	-0.0295685	-0.0442058	-0.0623816	-0.0848725	-0.11216	-0.143844	-0.178107	-0.212	-0.242748	-0.268889	-0.290294	-0.307558	-0.32147	-0.33276	-0.342018	-0.3497	-0.356147	-0.361618			6.74	0.998826	0.994474			6.74	0.751	0.25
	0.675	0	-0.00792569	-0.0175135	-0.0292506	-0.043769	-0.0618411	-0.0842785	-0.111617	-0.143513	-0.178152	-0.2125	-0.243664	-0.270111	-0.291709	-0.309081	-0.323045	-0.334354	-0.34361	-0.351279	-0.357708	-0.363159			6.75	0.998826	0.99449			6.75	0.751	0.25
	0.676	0	-0.00783039	-0.0173108	-0.0289301	-0.0433274	-0.0612924	-0.0836715	-0.111057	-0.143165	-0.178186	-0.213	-0.244589	-0.271349	-0.293142	-0.310621	-0.324637	-0.335961	-0.345215	-0.352869	-0.359279	-0.364708			6.76	0.998826	0.994507			6.76	0.751	0.25
	0.677	0	-0.00773469	-0.0171069	-0.0286071	-0.0428811	-0.0607353	-0.0830515	-0.11048	-0.142798	-0.178207	-0.2135	-0.245526	-0.272604	-0.294594	-0.31218	-0.326244	-0.337583	-0.346832	-0.354471	-0.360859	-0.366265			6.77	0.998827	0.994523			6.77	0.751	0.25
	0.678	0	-0.00763859	-0.0169018	-0.0282816	-0.0424299	-0.0601699	-0.0824182	-0.109884	-0.142412	-0.178217	-0.214	-0.246474	-0.273876	-0.296066	-0.313758	-0.327869	-0.33922	-0.348461	-0.356083	-0.362449	-0.36783			6.78	0.998827	0.994539			6.78	0.751	0.25
	0.679	0	-0.00754209	-0.0166956	-0.0279536	-0.041974	-0.0595961	-0.0817715	-0.10927	-0.142006	-0.178213	-0.2145	-0.247434	-0.275167	-0.297557	-0.315354	-0.32951	-0.340871	-0.350103	-0.357706	-0.364048	-0.369404			6.79	0.998827	0.994555			6.79	0.751	0.25
	0.68	0	-0.00744521	-0.0164883	-0.0276232	-0.0415134	-0.0590139	-0.0811114	-0.108637	-0.14158	-0.178196	-0.215	-0.248406	-0.276477	-0.299069	-0.31697	-0.331168	-0.342537	-0.351758	-0.35934	-0.365657	-0.370986			6.8	0.998828	0.994571			6.8	0.751	0.25
	0.681	0	-0.00734793	-0.0162798	-0.0272903	-0.041048	-0.0584232	-0.0804375	-0.107986	-0.141133	-0.178165	-0.2155	-0.249391	-0.277807	-0.300602	-0.318605	-0.332844	-0.344218	-0.353426	-0.360985	-0.367276	-0.372577			6.81	0.998828	0.994587			6.81	0.751	0.25
	0.682	0	-0.00725028	-0.0160703	-0.026955	-0.040578	-0.0578242	-0.0797498	-0.107314	-0.140665	-0.178119	-0.216	-0.25039	-0.279157	-0.302157	-0.320261	-0.334538	-0.345915	-0.355107	-0.362642	-0.368904	-0.374176			6.82	0.998828	0.994603			6.82	0.751	0.25
	0.683	0	-0.00715225	-0.0158596	-0.0266173	-0.0401032	-0.0572167	-0.0790483	-0.106623	-0.140175	-0.178059	-0.2165	-0.251402	-0.280527	-0.303734	-0.321937	-0.336249	-0.347627	-0.356802	-0.36431	-0.370542	-0.375783			6.83	0.998828	0.994619			6.83	0.751	0.25
	0.684	0	-0.00705385	-0.0156479	-0.0262773	-0.0396238	-0.0566007	-0.0783326	-0.105911	-0.139662	-0.177982	-0.217	-0.252429	-0.28192	-0.305334	-0.323634	-0.33798	-0.349355	-0.358509	-0.365989	-0.37219	-0.377399			6.84	0.998829	0.994635			6.84	0.751	0.25
	0.685	0	-0.00695509	-0.0154351	-0.0259348	-0.0391397	-0.0559762	-0.0776028	-0.105178	-0.139125	-0.17789	-0.2175	-0.253471	-0.283335	-0.306957	-0.325353	-0.339728	-0.351099	-0.360231	-0.36768	-0.373848	-0.379024			6.85	0.998829	0.994651			6.85	0.751	0.25
	0.686	0	-0.00685596	-0.0152212	-0.02559	-0.038651	-0.0553433	-0.0768586	-0.104425	-0.138563	-0.17778	-0.218	-0.254529	-0.284774	-0.308605	-0.327094	-0.341496	-0.352858	-0.361965	-0.369382	-0.375515	-0.380657			6.86	0.998829	0.994666			6.86	0.751	0.25
	0.687	0	-0.00675647	-0.0150063	-0.0252429	-0.0381577	-0.0547019	-0.0761	-0.103649	-0.137977	-0.177652	-0.2185	-0.255604	-0.286237	-0.310278	-0.328858	-0.343283	-0.354634	-0.363713	-0.371096	-0.377193	-0.382298			6.87	0.99883	0.994682			6.87	0.751	0.25
	0.688	0	-0.00665664	-0.0147904	-0.0248935	-0.0376599	-0.054052	-0.0753269	-0.102852	-0.137364	-0.177506	-0.219	-0.256695	-0.287725	-0.311976	-0.330644	-0.34509	-0.356426	-0.365475	-0.372821	-0.37888	-0.383948			6.88	0.99883	0.994697			6.88	0.751	0.25
	0.689	0	-0.00655645	-0.0145734	-0.0245419	-0.0371575	-0.0533937	-0.074539	-0.102032	-0.136725	-0.17734	-0.2195	-0.257805	-0.289239	-0.313701	-0.332454	-0.346916	-0.358235	-0.367251	-0.374558	-0.380577	-0.385606			6.89	0.99883	0.994713			6.89	0.751	0.25
	0.69	0	-0.00645593	-0.0143554	-0.0241879	-0.0366505	-0.0527269	-0.0737364	-0.10119	-0.136058	-0.177154	-0.22	-0.258934	-0.29078	-0.315452	-0.334288	-0.348763	-0.360061	-0.369041	-0.376307	-0.382284	-0.387273			6.9	0.998831	0.994728			6.9	0.751	0.25
	0.691	0	-0.00635506	-0.0141365	-0.0238318	-0.0361391	-0.0520516	-0.0729189	-0.100324	-0.135362	-0.176947	-0.2205	-0.260082	-0.292349	-0.317232	-0.336146	-0.35063	-0.361903	-0.370845	-0.378067	-0.384001	-0.388948			6.91	0.998831	0.994743			6.91	0.751	0.25
	0.692	0	-0.00625387	-0.0139165	-0.0234734	-0.0356232	-0.0513678	-0.0720864	-0.0994345	-0.134636	-0.176718	-0.221	-0.261251	-0.293947	-0.319041	-0.338029	-0.352517	-0.363763	-0.372663	-0.379839	-0.385727	-0.390632			6.92	0.998831	0.994759			6.92	0.751	0.25
	0.693	0	-0.00615235	-0.0136956	-0.0231129	-0.0351029	-0.0506757	-0.0712389	-0.0985208	-0.13388	-0.176465	-0.2215	-0.262442	-0.295576	-0.320879	-0.339938	-0.354426	-0.36564	-0.374494	-0.381623	-0.387464	-0.392324			6.93	0.998831	0.994774			6.93	0.751	0.25
	0.694	0	-0.0060505	-0.0134738	-0.0227502	-0.0345782	-0.0499751	-0.0703762	-0.0975825	-0.133092	-0.176188	-0.222	-0.263655	-0.297236	-0.322747	-0.341873	-0.356356	-0.367534	-0.376341	-0.383419	-0.38921	-0.394025			6.94	0.998832	0.994789			6.94	0.751	0.25
	0.695	0	-0.00594834	-0.0132509	-0.0223853	-0.0340492	-0.0492662	-0.0694982	-0.0966191	-0.132271	-0.175885	-0.2225	-0.264893	-0.298929	-0.324647	-0.343834	-0.358308	-0.369445	-0.378201	-0.385226	-0.390967	-0.395734			6.95	0.998832	0.994804			6.95	0.751	0.25
	0.696	0	-0.00584586	-0.0130272	-0.0220184	-0.0335159	-0.0485489	-0.0686049	-0.0956304	-0.131417	-0.175555	-0.223	-0.266155	-0.300656	-0.326579	-0.345822	-0.360281	-0.371374	-0.380076	-0.387045	-0.392733	-0.397451			6.96	0.998832	0.994819			6.96	0.751	0.25
	0.697	0	-0.00574308	-0.0128026	-0.0216494	-0.0329783	-0.0478233	-0.0676962	-0.0946157	-0.130527	-0.175197	-0.2235	-0.267444	-0.302418	-0.328544	-0.347837	-0.362277	-0.373321	-0.381965	-0.388876	-0.394509	-0.399177			6.97	0.998832	0.994834			6.97	0.751	0.25
	0.698	0	-0.00564	-0.012577	-0.0212783	-0.0324364	-0.0470894	-0.0667721	-0.0935747	-0.129602	-0.17481	-0.224	-0.26876	-0.304216	-0.330543	-0.349881	-0.364295	-0.375286	-0.383868	-0.390719	-0.396295	-0.400911			6.98	0.998833	0.994849			6.98	0.751	0.25
	0.699	0	-0.00553662	-0.0123506	-0.0209052	-0.0318904	-0.0463472	-0.0658324	-0.092507	-0.128639	-0.174391	-0.2245	-0.270106	-0.306053	-0.332576	-0.351953	-0.366335	-0.377268	-0.385786	-0.392574	-0.39809	-0.402653			6.99	0.998833	0.994864			6.99	0.751	0.25
	0.7	0	-0.00543295	-0.0121233	-0.0205301	-0.0313402	-0.0455969	-0.0648772	-0.0914121	-0.127637	-0.173939	-0.225	-0.271482	-0.30793	-0.334646	-0.354054	-0.368399	-0.379269	-0.387719	-0.39444	-0.399896	-0.404403			7	0.998833	0.994878			7	0.751	0.25
	0.701	0	-0.005329	-0.0118951	-0.0201531	-0.030786	-0.0448384	-0.0639065	-0.0902896	-0.126595	-0.173454	-0.2255	-0.272891	-0.309848	-0.336753	-0.356185	-0.370485	-0.381288	-0.389666	-0.396318	-0.401711	-0.406162			7.01	0.998834	0.994893			7.01	0.751	0.25
	0.702	0	-0.00522476	-0.0116661	-0.0197741	-0.0302277	-0.0440718	-0.0629201	-0.0891391	-0.125512	-0.172931	-0.226	-0.274334	-0.311809	-0.338897	-0.358346	-0.372595	-0.383325	-0.391627	-0.398208	-0.403536	-0.407928			7.02	0.998834	0.994908			7.02	0.751	0.25
	0.703	0	-0.00512025	-0.0114363	-0.0193932	-0.0296654	-0.0432972	-0.0619181	-0.0879603	-0.124387	-0.17237	-0.2265	-0.275813	-0.313815	-0.341081	-0.360538	-0.374729	-0.385381	-0.393603	-0.400109	-0.40537	-0.409703			7.03	0.998834	0.994922			7.03	0.751	0.25
	0.704	0	-0.00501546	-0.0112056	-0.0190105	-0.0290991	-0.0425147	-0.0609004	-0.0867526	-0.123217	-0.171769	-0.227	-0.27733	-0.315868	-0.343304	-0.36276	-0.376886	-0.387455	-0.395593	-0.402023	-0.407214	-0.411485			7.04	0.998834	0.994937			7.04	0.751	0.25
	0.705	0	-0.00491042	-0.0109742	-0.0186259	-0.028529	-0.0417242	-0.0598672	-0.0855158	-0.122002	-0.171125	-0.2275	-0.278888	-0.317969	-0.345569	-0.365014	-0.379067	-0.389547	-0.397598	-0.403947	-0.409067	-0.413276			7.05	0.998835	0.994951			7.05	0.751	0.25
	0.706	0	-0.00480511	-0.0107419	-0.0182394	-0.027955	-0.0409258	-0.0588183	-0.0842495	-0.120739	-0.170436	-0.228	-0.280488	-0.320121	-0.347875	-0.3673	-0.381272	-0.391657	-0.399617	-0.405884	-0.41093	-0.415074			7.06	0.998835	0.994965			7.06	0.751	0.25
	0.707	0	-0.00469955	-0.0105089	-0.0178512	-0.0273772	-0.0401198	-0.0577538	-0.0829533	-0.119428	-0.1697	-0.2285	-0.282134	-0.322325	-0.350225	-0.369619	-0.383502	-0.393787	-0.401651	-0.407831	-0.412802	-0.41688			7.07	0.998835	0.99498			7.07	0.751	0.25
	0.708	0	-0.00459374	-0.0102752	-0.0174613	-0.0267957	-0.039306	-0.0566738	-0.0816269	-0.118067	-0.168912	-0.229	-0.283828	-0.324584	-0.352619	-0.371971	-0.385756	-0.395934	-0.403699	-0.40979	-0.414684	-0.418694			7.08	0.998836	0.994994			7.08	0.751	0.25
	0.709	0	-0.00448769	-0.0100407	-0.0170696	-0.0262106	-0.0384847	-0.0555783	-0.08027	-0.116654	-0.168071	-0.2295	-0.285572	-0.326901	-0.355059	-0.374356	-0.388035	-0.3981	-0.405761	-0.411761	-0.416574	-0.420515			7.09	0.998836	0.995008			7.09	0.751	0.25
	0.71	0	-0.0043814	-0.00980552	-0.0166763	-0.0256218	-0.0376559	-0.0544674	-0.0788822	-0.115187	-0.167173	-0.23	-0.287371	-0.329276	-0.357545	-0.376774	-0.390338	-0.400285	-0.407837	-0.413742	-0.418474	-0.422344			7.1	0.998836	0.995022			7.1	0.751	0.25
	0.711	0	-0.00427488	-0.00956961	-0.0162813	-0.0250295	-0.0368196	-0.0533411	-0.0774634	-0.113665	-0.166215	-0.2305	-0.289228	-0.331714	-0.360078	-0.379227	-0.392666	-0.402488	-0.409928	-0.415735	-0.420383	-0.42418			7.11	0.998836	0.995036			7.11	0.751	0.25
	0.712	0	-0.00416813	-0.00933302	-0.0158847	-0.0244338	-0.0359761	-0.0521996	-0.0760133	-0.112086	-0.165192	-0.231	-0.291146	-0.334217	-0.36266	-0.381715	-0.395018	-0.404709	-0.412032	-0.417739	-0.4223	-0.426024			7.12	0.998837	0.99505			7.12	0.751	0.25
	0.713	0	-0.00406116	-0.00909575	-0.0154865	-0.0238346	-0.0351254	-0.0510429	-0.0745317	-0.110448	-0.164102	-0.2315	-0.293129	-0.336786	-0.365292	-0.384237	-0.397396	-0.406948	-0.41415	-0.419753	-0.424226	-0.427875			7.13	0.998837	0.995064			7.13	0.751	0.25
	0.714	0	-0.00395397	-0.00885783	-0.0150868	-0.0232321	-0.0342676	-0.0498712	-0.0730184	-0.10875	-0.162939	-0.232	-0.295183	-0.339425	-0.367974	-0.386794	-0.399798	-0.409206	-0.416282	-0.421779	-0.426161	-0.429732			7.14	0.998837	0.995078			7.14	0.751	0.25
	0.715	0	-0.00384658	-0.00861926	-0.0146856	-0.0226263	-0.0334029	-0.0486846	-0.0714732	-0.10699	-0.161698	-0.2325	-0.297311	-0.342138	-0.370709	-0.389387	-0.402225	-0.411481	-0.418428	-0.423815	-0.428105	-0.431597			7.15	0.998837	0.995092			7.15	0.751	0.25
	0.716	0	-0.00373898	-0.00838007	-0.0142829	-0.0220173	-0.0325313	-0.0474832	-0.069896	-0.105165	-0.160376	-0.233	-0.299519	-0.344925	-0.373496	-0.392015	-0.404677	-0.413775	-0.420587	-0.425861	-0.430056	-0.433469			7.16	0.998838	0.995105			7.16	0.751	0.25
	0.717	0	-0.00363118	-0.00814028	-0.0138787	-0.0214052	-0.0316529	-0.0462673	-0.0682868	-0.103275	-0.158965	-0.2335	-0.301812	-0.347792	-0.376337	-0.394679	-0.407154	-0.416086	-0.42276	-0.427918	-0.432016	-0.435347			7.17	0.998838	0.995119			7.17	0.751	0.25
	0.718	0	-0.00352318	-0.00789989	-0.0134732	-0.02079	-0.0307681	-0.0450369	-0.0666455	-0.101318	-0.15746	-0.234	-0.304197	-0.35074	-0.379232	-0.397379	-0.409655	-0.418415	-0.424945	-0.429985	-0.433984	-0.437232			7.18	0.998838	0.995133			7.18	0.751	0.25
	0.719	0	-0.00341501	-0.00765894	-0.0130663	-0.0201719	-0.0298767	-0.0437924	-0.0649722	-0.0992909	-0.155856	-0.2345	-0.306681	-0.353773	-0.382183	-0.400115	-0.41218	-0.420762	-0.427144	-0.432062	-0.43596	-0.439123			7.19	0.998838	0.995146			7.19	0.751	0.25
	0.72	0	-0.00330664	-0.00741742	-0.0126581	-0.0195508	-0.0289791	-0.0425338	-0.0632669	-0.097193	-0.154143	-0.235	-0.309269	-0.356895	-0.385191	-0.402888	-0.41473	-0.423125	-0.429355	-0.434148	-0.437944	-0.441021			7.2	0.998839	0.99516			7.2	0.751	0.25
	0.721	0	-0.00319811	-0.00717537	-0.0122486	-0.0189269	-0.0280752	-0.0412615	-0.0615296	-0.0950226	-0.152317	-0.2355	-0.311972	-0.360107	-0.388255	-0.405696	-0.417304	-0.425505	-0.431579	-0.436244	-0.439935	-0.442925			7.21	0.998839	0.995173			7.21	0.751	0.25
	0.722	0	-0.0030894	-0.00693279	-0.0118379	-0.0183003	-0.0271654	-0.0399757	-0.0597607	-0.092778	-0.150367	-0.236	-0.314796	-0.363414	-0.391377	-0.40854	-0.419901	-0.427902	-0.433815	-0.43835	-0.441934	-0.444835			7.22	0.998839	0.995187			7.22	0.751	0.25
	0.723	0	-0.00298053	-0.0066897	-0.0114259	-0.017671	-0.0262498	-0.0386766	-0.0579602	-0.0904577	-0.148285	-0.2365	-0.317752	-0.366819	-0.394558	-0.41142	-0.422522	-0.430316	-0.436063	-0.440465	-0.44394	-0.44675			7.23	0.998839	0.9952			7.23	0.751	0.25
	0.724	0	-0.0028715	-0.00644613	-0.0110128	-0.0170391	-0.0253284	-0.0373646	-0.0561285	-0.0880604	-0.146062	-0.237	-0.32085	-0.370325	-0.397797	-0.414335	-0.425166	-0.432745	-0.438322	-0.442588	-0.445953	-0.448672			7.24	0.99884	0.995213			7.24	0.751	0.25
	0.725	0	-0.00276231	-0.00620209	-0.0105986	-0.0164047	-0.0244015	-0.0360399	-0.0542659	-0.0855848	-0.143687	-0.2375	-0.324101	-0.373935	-0.401095	-0.417286	-0.427833	-0.43519	-0.440593	-0.444721	-0.447972	-0.450598			7.25	0.99884	0.995227			7.25	0.751	0.25
	0.726	0	-0.00265298	-0.00595759	-0.0101833	-0.015768	-0.0234693	-0.0347028	-0.0523728	-0.0830298	-0.14115	-0.238	-0.327517	-0.377653	-0.404452	-0.420271	-0.430522	-0.437651	-0.442876	-0.446862	-0.449999	-0.452531			7.26	0.99884	0.99524			7.26	0.751	0.25
	0.727	0	-0.00254351	-0.00571266	-0.0097669	-0.0151288	-0.0225318	-0.0333537	-0.0504497	-0.0803944	-0.138439	-0.2385	-0.331111	-0.38148	-0.407868	-0.423291	-0.433234	-0.440127	-0.445169	-0.449011	-0.452032	-0.454468			7.27	0.998841	0.995253			7.27	0.751	0.25
	0.728	0	-0.0024339	-0.00546731	-0.00934954	-0.0144875	-0.0215894	-0.031993	-0.048497	-0.0776779	-0.13554	-0.239	-0.334899	-0.385421	-0.411344	-0.426345	-0.435966	-0.442617	-0.447473	-0.451168	-0.454071	-0.456411			7.28	0.998841	0.995266			7.28	0.751	0.25
	0.729	0	-0.00232416	-0.00522155	-0.00893121	-0.013844	-0.0206421	-0.0306209	-0.0465154	-0.0748798	-0.132441	-0.2395	-0.338894	-0.389477	-0.414879	-0.429433	-0.43872	-0.445121	-0.449786	-0.453332	-0.456116	-0.458358			7.29	0.998841	0.995279			7.29	0.751	0.25
	0.73	0	-0.0022143	-0.00497542	-0.00851197	-0.0131984	-0.0196903	-0.0292379	-0.0445055	-0.0719998	-0.129127	-0.24	-0.343115	-0.393651	-0.418472	-0.432553	-0.441494	-0.447639	-0.45211	-0.455504	-0.458167	-0.46031			7.3	0.998841	0.995292			7.3	0.751	0.25
	0.731	0	-0.00210431	-0.00472892	-0.00809185	-0.0125508	-0.0187339	-0.0278444	-0.0424681	-0.0690379	-0.125583	-0.2405	-0.347579	-0.397945	-0.422123	-0.435705	-0.444288	-0.45017	-0.454443	-0.457684	-0.460223	-0.462266			7.31	0.998842	0.995305			7.31	0.751	0.25
	0.732	0	-0.00199422	-0.00448207	-0.00767089	-0.0119014	-0.0177734	-0.0264408	-0.040404	-0.0659944	-0.121792	-0.241	-0.352306	-0.40236	-0.425831	-0.438888	-0.4471	-0.452714	-0.456786	-0.45987	-0.462285	-0.464227			7.32	0.998842	0.995318			7.32	0.751	0.25
	0.733	0	-0.00188402	-0.00423489	-0.00724913	-0.0112502	-0.0168088	-0.0250274	-0.038314	-0.06287	-0.11774	-0.2415	-0.357316	-0.406897	-0.429595	-0.442101	-0.449931	-0.455271	-0.459137	-0.462062	-0.464351	-0.466191			7.33	0.998842	0.995331			7.33	0.751	0.25
	0.734	0	-0.00177372	-0.0039874	-0.00682663	-0.0105973	-0.0158403	-0.0236049	-0.0361991	-0.0596656	-0.113408	-0.242	-0.362631	-0.411557	-0.433413	-0.445344	-0.45278	-0.457839	-0.461496	-0.464261	-0.466423	-0.46816			7.34	0.998842	0.995343			7.34	0.751	0.25
	0.735	0	-0.00166332	-0.00373961	-0.00640342	-0.00994279	-0.0148682	-0.0221735	-0.0340603	-0.0563827	-0.10878	-0.2425	-0.368273	-0.416339	-0.437285	-0.448614	-0.455645	-0.460418	-0.463863	-0.466465	-0.468499	-0.470132			7.35	0.998843	0.995356			7.35	0.751	0.25
	0.736	0	-0.00155283	-0.00349155	-0.00597954	-0.00928678	-0.0138927	-0.0207339	-0.0318988	-0.0530231	-0.10384	-0.243	-0.374264	-0.421243	-0.441208	-0.451911	-0.458527	-0.463007	-0.466238	-0.468675	-0.470579	-0.472107			7.36	0.998843	0.995369			7.36	0.751	0.25
	0.737	0	-0.00144227	-0.00324323	-0.00555504	-0.00862937	-0.012914	-0.0192864	-0.0297155	-0.049589	-0.0985721	-0.2435	-0.380628	-0.426267	-0.44518	-0.455233	-0.461423	-0.465607	-0.468619	-0.470891	-0.472664	-0.474086			7.37	0.998843	0.995381			7.37	0.751	0.25
	0.738	0	-0.00133162	-0.00299468	-0.00512996	-0.00797064	-0.0119323	-0.0178316	-0.0275119	-0.0460831	-0.0929618	-0.244	-0.387386	-0.431409	-0.4492	-0.45858	-0.464334	-0.468216	-0.471007	-0.473111	-0.474752	-0.476068			7.38	0.998843	0.995394			7.38	0.751	0.25
	0.739	0	-0.0012209	-0.0027459	-0.00470435	-0.00731071	-0.0109478	-0.0163701	-0.0252892	-0.0425086	-0.0869975	-0.2445	-0.394557	-0.436664	-0.453265	-0.461948	-0.467258	-0.470833	-0.473402	-0.475335	-0.476844	-0.478052			7.39	0.998844	0.995406			7.39	0.751	0.25
	0.74	0	-0.00111012	-0.00249692	-0.00427825	-0.00664966	-0.00996072	-0.0149022	-0.0230486	-0.038869	-0.0806705	-0.245	-0.402159	-0.442029	-0.457371	-0.465338	-0.470195	-0.473459	-0.475802	-0.477564	-0.478938	-0.480039			7.4	0.998844	0.995419			7.4	0.751	0.25
	0.741	0	-0.000999277	-0.00224775	-0.0038517	-0.00598759	-0.00897133	-0.0134286	-0.0207917	-0.0351684	-0.0739767	-0.2455	-0.410203	-0.447497	-0.461517	-0.468748	-0.473142	-0.476092	-0.478207	-0.479797	-0.481036	-0.482029			7.41	0.998844	0.995431			7.41	0.751	0.25
	0.742	0	-0.000888381	-0.00199842	-0.00342475	-0.00532462	-0.00797985	-0.0119498	-0.0185199	-0.0314114	-0.0669172	-0.246	-0.418696	-0.453064	-0.465698	-0.472175	-0.4761	-0.478731	-0.480616	-0.482033	-0.483136	-0.48402			7.42	0.998844	0.995444			7.42	0.751	0.25
	0.743	0	-0.000777437	-0.00174894	-0.00299744	-0.00466082	-0.00698649	-0.0104663	-0.0162348	-0.027603	-0.0595	-0.2465	-0.427634	-0.45872	-0.469912	-0.475617	-0.479067	-0.481377	-0.48303	-0.484272	-0.485239	-0.486014			7.43	0.998844	0.995456			7.43	0.751	0.25
	0.744	0	-0.000666452	-0.00149933	-0.00256981	-0.00399632	-0.00599149	-0.00897875	-0.0139378	-0.0237485	-0.0517409	-0.247	-0.437006	-0.464457	-0.474155	-0.479074	-0.482042	-0.484027	-0.485448	-0.486514	-0.487344	-0.488009			7.44	0.998845	0.995468			7.44	0.751	0.25
	0.745	0	-0.000555431	-0.00124961	-0.00214192	-0.0033312	-0.00499507	-0.00748769	-0.0116306	-0.0198537	-0.0436641	-0.2475	-0.446785	-0.470267	-0.478424	-0.482543	-0.485025	-0.486682	-0.487868	-0.488758	-0.489451	-0.490005			7.45	0.998845	0.99548			7.45	0.751	0.25
	0.746	0	-0.000444381	-0.000999803	-0.00171381	-0.00266558	-0.00399748	-0.00599369	-0.00931483	-0.0159248	-0.0353035	-0.248	-0.456934	-0.476137	-0.482713	-0.486022	-0.488013	-0.489341	-0.490291	-0.491004	-0.491559	-0.492003			7.46	0.998845	0.995493			7.46	0.751	0.25
	0.747	0	-0.000333307	-0.000749917	-0.00128551	-0.00199954	-0.00299893	-0.00449734	-0.00699218	-0.0119682	-0.0267019	-0.2485	-0.467401	-0.482058	-0.48702	-0.489509	-0.491005	-0.492003	-0.492717	-0.493252	-0.493668	-0.494001			7.47	0.998845	0.995505			7.47	0.751	0.25
	0.748	0	-0.000222214	-0.000499975	-0.000857083	-0.0013332	-0.00199968	-0.00299921	-0.00466435	-0.00799054	-0.0179107	-0.249	-0.47812	-0.488017	-0.491339	-0.493003	-0.494002	-0.494668	-0.495144	-0.495501	-0.495778	-0.496			7.48	0.998846	0.995517			7.48	0.751	0.25
	0.749	0	-0.00011111	-0.000249997	-0.000428564	-0.00066665	-0.000999961	-0.0014999	-0.00233304	-0.00399882	-0.00898877	-0.2495	-0.489015	-0.494002	-0.495667	-0.4965	-0.497	-0.497333	-0.497572	-0.49775	-0.497889	-0.498			7.49	0.998846	0.995529			7.49	0.751	0.25
	0.75	0	0	0	0	0	0	0	-1.66533e-16	-1.66533e-16	-2.77556e-16	-0.25	-0.5	-0.5	-0.5	-0.5	-0.5	-0.5	-0.5	-0.5	-0.5	-0.5			7.5	0.998846	0.995541			7.5	0.751	0.25
	0.751	0	0.00011111	0.000249997	0.000428564	0.00066665	0.000999961	0.0014999	0.00233304	0.00399882	0.00898877	0.2495	0.489015	0.494002	0.495667	0.4965	0.497	0.497333	0.497572	0.49775	0.497889	0.498			7.51	0.998846	0.995553			7.51	0.751	0.25
	0.752	0	0.000222214	0.000499975	0.000857083	0.0013332	0.00199968	0.00299921	0.00466435	0.00799054	0.0179107	0.249	0.47812	0.488017	0.491339	0.493003	0.494002	0.494668	0.495144	0.495501	0.495778	0.496			7.52	0.998847	0.995564			7.52	0.751	0.25
	0.753	0	0.000333307	0.000749917	0.00128551	0.00199954	0.00299893	0.00449734	0.00699218	0.0119682	0.0267019	0.2485	0.467401	0.482058	0.48702	0.489509	0.491005	0.492003	0.492717	0.493252	0.493668	0.494001			7.53	0.998847	0.995576			7.53	0.751	0.25
	0.754	0	0.000444381	0.000999803	0.00171381	0.00266558	0.00399748	0.00599369	0.00931483	0.0159248	0.0353035	0.248	0.456934	0.476137	0.482713	0.486022	0.488013	0.489341	0.490291	0.491004	0.491559	0.492003			7.54	0.998847	0.995588			7.54	0.751	0.25
	0.755	0	0.000555431	0.00124961	0.00214192	0.0033312	0.00499507	0.00748769	0.0116306	0.0198537	0.0436641	0.2475	0.446785	0.470267	0.478424	0.482543	0.485025	0.486682	0.487868	0.488758	0.489451	0.490005			7.55	0.998847	0.9956			7.55	0.751	0.25
	0.756	0	0.000666452	0.00149933	0.00256981	0.00399632	0.00599149	0.00897875	0.0139378	0.0237485	0.0517409	0.247	0.437006	0.464457	0.474155	0.479074	0.482042	0.484027	0.485448	0.486514	0.487344	0.488009			7.56	0.998848	0.995611			7.56	0.751	0.25
	0.757	0	0.000777437	0.00174894	0.00299744	0.00466082	0.00698649	0.0104663	0.0162348	0.027603	0.0595	0.2465	0.427634	0.45872	0.469912	0.475617	0.479067	0.481377	0.48303	0.484272	0.485239	0.486014			7.57	0.998848	0.995623			7.57	0.751	0.25
	0.758	0	0.000888381	0.00199842	0.00342475	0.00532462	0.00797985	0.0119498	0.0185199	0.0314114	0.0669172	0.246	0.418696	0.453064	0.465698	0.472175	0.4761	0.478731	0.480616	0.482033	0.483136	0.48402			7.58	0.998848	0.995635			7.58	0.751	0.25
	0.759	0	0.000999277	0.00224775	0.0038517	0.00598759	0.00897133	0.0134286	0.0207917	0.0351684	0.0739767	0.2455	0.410203	0.447497	0.461517	0.468748	0.473142	0.476092	0.478207	0.479797	0.481036	0.482029			7.59	0.998848	0.995646			7.59	0.751	0.25
	0.76	0	0.00111012	0.00249692	0.00427825	0.00664966	0.00996072	0.0149022	0.0230486	0.038869	0.0806705	0.245	0.402159	0.442029	0.457371	0.465338	0.470195	0.473459	0.475802	0.477564	0.478938	0.480039			7.6	0.998848	0.995658			7.6	0.751	0.25
	0.761	0	0.0012209	0.0027459	0.00470435	0.00731071	0.0109478	0.0163701	0.0252892	0.0425086	0.0869975	0.2445	0.394557	0.436664	0.453265	0.461948	0.467258	0.470833	0.473402	0.475335	0.476844	0.478052			7.61	0.998849	0.995669			7.61	0.751	0.25
	0.762	0	0.00133162	0.00299468	0.00512996	0.00797064	0.0119323	0.0178316	0.0275119	0.0460831	0.0929618	0.244	0.387386	0.431409	0.4492	0.45858	0.464334	0.468216	0.471007	0.473111	0.474752	0.476068			7.62	0.998849	0.99568			7.62	0.751	0.25
	0.763	0	0.00144227	0.00324323	0.00555504	0.00862937	0.012914	0.0192864	0.0297155	0.049589	0.0985721	0.2435	0.380628	0.426267	0.44518	0.455233	0.461423	0.465607	0.468619	0.470891	0.472664	0.474086			7.63	0.998849	0.995692			7.63	0.751	0.25
	0.764	0	0.00155283	0.00349155	0.00597954	0.00928678	0.0138927	0.0207339	0.0318988	0.0530231	0.10384	0.243	0.374264	0.421243	0.441208	0.451911	0.458527	0.463007	0.466238	0.468675	0.470579	0.472107			7.64	0.998849	0.995703			7.64	0.751	0.25
	0.765	0	0.00166332	0.00373961	0.00640342	0.00994279	0.0148682	0.0221735	0.0340603	0.0563827	0.10878	0.2425	0.368273	0.416339	0.437285	0.448614	0.455645	0.460418	0.463863	0.466465	0.468499	0.470132			7.65	0.99885	0.995714			7.65	0.751	0.25
	0.766	0	0.00177372	0.0039874	0.00682663	0.0105973	0.0158403	0.0236049	0.0361991	0.0596656	0.113408	0.242	0.362631	0.411557	0.433413	0.445344	0.45278	0.457839	0.461496	0.464261	0.466423	0.46816			7.66	0.99885	0.995726			7.66	0.751	0.25
	0.767	0	0.00188402	0.00423489	0.00724913	0.0112502	0.0168088	0.0250274	0.038314	0.06287	0.11774	0.2415	0.357316	0.406897	0.429595	0.442101	0.449931	0.455271	0.459137	0.462062	0.464351	0.466191			7.67	0.99885	0.995737			7.67	0.751	0.25
	0.768	0	0.00199422	0.00448207	0.00767089	0.0119014	0.0177734	0.0264408	0.040404	0.0659944	0.121792	0.241	0.352306	0.40236	0.425831	0.438888	0.4471	0.452714	0.456786	0.45987	0.462285	0.464227			7.68	0.99885	0.995748			7.68	0.751	0.25
	0.769	0	0.00210431	0.00472892	0.00809185	0.0125508	0.0187339	0.0278444	0.0424681	0.0690379	0.125583	0.2405	0.347579	0.397945	0.422123	0.435705	0.444288	0.45017	0.454443	0.457684	0.460223	0.462266			7.69	0.998851	0.995759			7.69	0.751	0.25
	0.77	0	0.0022143	0.00497542	0.00851197	0.0131984	0.0196903	0.0292379	0.0445055	0.0719998	0.129127	0.24	0.343115	0.393651	0.418472	0.432553	0.441494	0.447639	0.45211	0.455504	0.458167	0.46031			7.7	0.998851	0.99577			7.7	0.751	0.25
	0.771	0	0.00232416	0.00522155	0.00893121	0.013844	0.0206421	0.0306209	0.0465154	0.0748798	0.132441	0.2395	0.338894	0.389477	0.414879	0.429433	0.43872	0.445121	0.449786	0.453332	0.456116	0.458358			7.71	0.998851	0.995781			7.71	0.751	0.25
	0.772	0	0.0024339	0.00546731	0.00934954	0.0144875	0.0215894	0.031993	0.048497	0.0776779	0.13554	0.239	0.334899	0.385421	0.411344	0.426345	0.435966	0.442617	0.447473	0.451168	0.454071	0.456411			7.72	0.998851	0.995792			7.72	0.751	0.25
	0.773	0	0.00254351	0.00571266	0.0097669	0.0151288	0.0225318	0.0333537	0.0504497	0.0803944	0.138439	0.2385	0.331111	0.38148	0.407868	0.423291	0.433234	0.440127	0.445169	0.449011	0.452032	0.454468			7.73	0.998851	0.995803			7.73	0.751	0.25
	0.774	0	0.00265298	0.00595759	0.0101833	0.015768	0.0234693	0.0347028	0.0523728	0.0830298	0.14115	0.238	0.327517	0.377653	0.404452	0.420271	0.430522	0.437651	0.442876	0.446862	0.449999	0.452531			7.74	0.998852	0.995814			7.74	0.751	0.25
	0.775	0	0.00276231	0.00620209	0.0105986	0.0164047	0.0244015	0.0360399	0.0542659	0.0855848	0.143687	0.2375	0.324101	0.373935	0.401095	0.417286	0.427833	0.43519	0.440593	0.444721	0.447972	0.450598			7.75	0.998852	0.995825			7.75	0.751	0.25
	0.776	0	0.0028715	0.00644613	0.0110128	0.0170391	0.0253284	0.0373646	0.0561285	0.0880604	0.146062	0.237	0.32085	0.370325	0.397797	0.414335	0.425166	0.432745	0.438322	0.442588	0.445953	0.448672			7.76	0.998852	0.995835			7.76	0.751	0.25
	0.777	0	0.00298053	0.0066897	0.0114259	0.017671	0.0262498	0.0386766	0.0579602	0.0904577	0.148285	0.2365	0.317752	0.366819	0.394558	0.41142	0.422522	0.430316	0.436063	0.440465	0.44394	0.44675			7.77	0.998852	0.995846			7.77	0.751	0.25
	0.778	0	0.0030894	0.00693279	0.0118379	0.0183003	0.0271654	0.0399757	0.0597607	0.092778	0.150367	0.236	0.314796	0.363414	0.391377	0.40854	0.419901	0.427902	0.433815	0.43835	0.441934	0.444835			7.78	0.998853	0.995857			7.78	0.751	0.25
	0.779	0	0.00319811	0.00717537	0.0122486	0.0189269	0.0280752	0.0412615	0.0615296	0.0950226	0.152317	0.2355	0.311972	0.360107	0.388255	0.405696	0.417304	0.425505	0.431579	0.436244	0.439935	0.442925			7.79	0.998853	0.995867			7.79	0.751	0.25
	0.78	0	0.00330664	0.00741742	0.0126581	0.0195508	0.0289791	0.0425338	0.0632669	0.097193	0.154143	0.235	0.309269	0.356895	0.385191	0.402888	0.41473	0.423125	0.429355	0.434148	0.437944	0.441021			7.8	0.998853	0.995878			7.8	0.751	0.25
	0.781	0	0.00341501	0.00765894	0.0130663	0.0201719	0.0298767	0.0437924	0.0649722	0.0992909	0.155856	0.2345	0.306681	0.353773	0.382183	0.400115	0.41218	0.420762	0.427144	0.432062	0.43596	0.439123			7.81	0.998853	0.995889			7.81	0.751	0.25
	0.782	0	0.00352318	0.00789989	0.0134732	0.02079	0.0307681	0.0450369	0.0666455	0.101318	0.15746	0.234	0.304197	0.35074	0.379232	0.397379	0.409655	0.418415	0.424945	0.429985	0.433984	0.437232			7.82	0.998853	0.995899			7.82	0.751	0.25
	0.783	0	0.00363118	0.00814028	0.0138787	0.0214052	0.0316529	0.0462673	0.0682868	0.103275	0.158965	0.2335	0.301812	0.347792	0.376337	0.394679	0.407154	0.416086	0.42276	0.427918	0.432016	0.435347			7.83	0.998854	0.99591			7.83	0.751	0.25
	0.784	0	0.00373898	0.00838007	0.0142829	0.0220173	0.0325313	0.0474832	0.069896	0.105165	0.160376	0.233	0.299519	0.344925	0.373496	0.392015	0.404677	0.413775	0.420587	0.425861	0.430056	0.433469			7.84	0.998854	0.99592			7.84	0.751	0.25
	0.785	0	0.00384658	0.00861926	0.0146856	0.0226263	0.0334029	0.0486846	0.0714732	0.10699	0.161698	0.2325	0.297311	0.342138	0.370709	0.389387	0.402225	0.411481	0.418428	0.423815	0.428105	0.431597			7.85	0.998854	0.995931			7.85	0.751	0.25
	0.786	0	0.00395397	0.00885783	0.0150868	0.0232321	0.0342676	0.0498712	0.0730184	0.10875	0.162939	0.232	0.295183	0.339425	0.367974	0.386794	0.399798	0.409206	0.416282	0.421779	0.426161	0.429732			7.86	0.998854	0.995941			7.86	0.751	0.25
	0.787	0	0.00406116	0.00909575	0.0154865	0.0238346	0.0351254	0.0510429	0.0745317	0.110448	0.164102	0.2315	0.293129	0.336786	0.365292	0.384237	0.397396	0.406948	0.41415	0.419753	0.424226	0.427875			7.87	0.998854	0.995951			7.87	0.751	0.25
	0.788	0	0.00416813	0.00933302	0.0158847	0.0244338	0.0359761	0.0521996	0.0760133	0.112086	0.165192	0.231	0.291146	0.334217	0.36266	0.381715	0.395018	0.404709	0.412032	0.417739	0.4223	0.426024			7.88	0.998855	0.995962			7.88	0.751	0.25
	0.789	0	0.00427488	0.00956961	0.0162813	0.0250295	0.0368196	0.0533411	0.0774634	0.113665	0.166215	0.2305	0.289228	0.331714	0.360078	0.379227	0.392666	0.402488	0.409928	0.415735	0.420383	0.42418			7.89	0.998855	0.995972			7.89	0.751	0.25
	0.79	0	0.0043814	0.00980552	0.0166763	0.0256218	0.0376559	0.0544674	0.0788822	0.115187	0.167173	0.23	0.287371	0.329276	0.357545	0.376774	0.390338	0.400285	0.407837	0.413742	0.418474	0.422344			7.9	0.998855	0.995982			7.9	0.751	0.25
	0.791	0	0.00448769	0.0100407	0.0170696	0.0262106	0.0384847	0.0555783	0.08027	0.116654	0.168071	0.2295	0.285572	0.326901	0.355059	0.374356	0.388035	0.3981	0.405761	0.411761	0.416574	0.420515			7.91	0.998855	0.995992			7.91	0.751	0.25
	0.792	0	0.00459374	0.0102752	0.0174613	0.0267957	0.039306	0.0566738	0.0816269	0.118067	0.168912	0.229	0.283828	0.324584	0.352619	0.371971	0.385756	0.395934	0.403699	0.40979	0.414684	0.418694			7.92	0.998855	0.996002			7.92	0.751	0.25
	0.793	0	0.00469955	0.0105089	0.0178512	0.0273772	0.0401198	0.0577538	0.0829533	0.119428	0.1697	0.2285	0.282134	0.322325	0.350225	0.369619	0.383502	0.393787	0.401651	0.407831	0.412802	0.41688			7.93	0.998856	0.996013			7.93	0.751	0.25
	0.794	0	0.00480511	0.0107419	0.0182394	0.027955	0.0409258	0.0588183	0.0842495	0.120739	0.170436	0.228	0.280488	0.320121	0.347875	0.3673	0.381272	0.391657	0.399617	0.405884	0.41093	0.415074			7.94	0.998856	0.996023			7.94	0.751	0.25
	0.795	0	0.00491042	0.0109742	0.0186259	0.028529	0.0417242	0.0598672	0.0855158	0.122002	0.171125	0.2275	0.278888	0.317969	0.345569	0.365014	0.379067	0.389547	0.397598	0.403947	0.409067	0.413276			7.95	0.998856	0.996033			7.95	0.751	0.25
	0.796	0	0.00501546	0.0112056	0.0190105	0.0290991	0.0425147	0.0609004	0.0867526	0.123217	0.171769	0.227	0.27733	0.315868	0.343304	0.36276	0.376886	0.387455	0.395593	0.402023	0.407214	0.411485			7.96	0.998856	0.996043			7.96	0.751	0.25
	0.797	0	0.00512025	0.0114363	0.0193932	0.0296654	0.0432972	0.0619181	0.0879603	0.124387	0.17237	0.2265	0.275813	0.313815	0.341081	0.360538	0.374729	0.385381	0.393603	0.400109	0.40537	0.409703			7.97	0.998857	0.996053			7.97	0.751	0.25
	0.798	0	0.00522476	0.0116661	0.0197741	0.0302277	0.0440718	0.0629201	0.0891391	0.125512	0.172931	0.226	0.274334	0.311809	0.338897	0.358346	0.372595	0.383325	0.391627	0.398208	0.403536	0.407928			7.98	0.998857	0.996063			7.98	0.751	0.25
	0.799	0	0.005329	0.0118951	0.0201531	0.030786	0.0448384	0.0639065	0.0902896	0.126595	0.173454	0.2255	0.272891	0.309848	0.336753	0.356185	0.370485	0.381288	0.389666	0.396318	0.401711	0.406162			7.99	0.998857	0.996072			7.99	0.751	0.25
	0.8	0	0.00543295	0.0121233	0.0205301	0.0313402	0.0455969	0.0648772	0.0914121	0.127637	0.173939	0.225	0.271482	0.30793	0.334646	0.354054	0.368399	0.379269	0.387719	0.39444	0.399896	0.404403			8	0.998857	0.996082			8	0.751	0.25
	0.801	0	0.00553662	0.0123506	0.0209052	0.0318904	0.0463472	0.0658324	0.092507	0.128639	0.174391	0.2245	0.270106	0.306053	0.332576	0.351953	0.366335	0.377268	0.385786	0.392574	0.39809	0.402653			8.01	0.998857	0.996092			8.01	0.751	0.25
	0.802	0	0.00564	0.012577	0.0212783	0.0324364	0.0470894	0.0667721	0.0935747	0.129602	0.17481	0.224	0.26876	0.304216	0.330543	0.349881	0.364295	0.375286	0.383868	0.390719	0.396295	0.400911			8.02	0.998858	0.996102			8.02	0.751	0.25
	0.803	0	0.00574308	0.0128026	0.0216494	0.0329783	0.0478233	0.0676962	0.0946157	0.130527	0.175197	0.2235	0.267444	0.302418	0.328544	0.347837	0.362277	0.373321	0.381965	0.388876	0.394509	0.399177			8.03	0.998858	0.996112			8.03	0.751	0.25
	0.804	0	0.00584586	0.0130272	0.0220184	0.0335159	0.0485489	0.0686049	0.0956304	0.131417	0.175555	0.223	0.266155	0.300656	0.326579	0.345822	0.360281	0.371374	0.380076	0.387045	0.392733	0.397451			8.04	0.998858	0.996121			8.04	0.751	0.25
	0.805	0	0.00594834	0.0132509	0.0223853	0.0340492	0.0492662	0.0694982	0.0966191	0.132271	0.175885	0.2225	0.264893	0.298929	0.324647	0.343834	0.358308	0.369445	0.378201	0.385226	0.390967	0.395734			8.05	0.998858	0.996131			8.05	0.751	0.25
	0.806	0	0.0060505	0.0134738	0.0227502	0.0345782	0.0499751	0.0703762	0.0975825	0.133092	0.176188	0.222	0.263655	0.297236	0.322747	0.341873	0.356356	0.367534	0.376341	0.383419	0.38921	0.394025			8.06	0.998858	0.996141			8.06	0.751	0.25
	0.807	0	0.00615235	0.0136956	0.0231129	0.0351029	0.0506757	0.0712389	0.0985208	0.13388	0.176465	0.2215	0.262442	0.295576	0.320879	0.339938	0.354426	0.36564	0.374494	0.381623	0.387464	0.392324			8.07	0.998859	0.99615			8.07	0.751	0.25
	0.808	0	0.00625387	0.0139165	0.0234734	0.0356232	0.0513678	0.0720864	0.0994345	0.134636	0.176718	0.221	0.261251	0.293947	0.319041	0.338029	0.352517	0.363763	0.372663	0.379839	0.385727	0.390632			8.08	0.998859	0.99616			8.08	0.751	0.25
	0.809	0	0.00635506	0.0141365	0.0238318	0.0361391	0.0520516	0.0729189	0.100324	0.135362	0.176947	0.2205	0.260082	0.292349	0.317232	0.336146	0.35063	0.361903	0.370845	0.378067	0.384001	0.388948			8.09	0.998859	0.996169			8.09	0.751	0.25
	0.81	0	0.00645593	0.0143554	0.0241879	0.0366505	0.0527269	0.0737364	0.10119	0.136058	0.177154	0.22	0.258934	0.29078	0.315452	0.334288	0.348763	0.360061	0.369041	0.376307	0.382284	0.387273			8.1	0.998859	0.996179			8.1	0.751	0.25
	0.811	0	0.00655645	0.0145734	0.0245419	0.0371575	0.0533937	0.074539	0.102032	0.136725	0.17734	0.2195	0.257805	0.289239	0.313701	0.332454	0.346916	0.358235	0.367251	0.374558	0.380577	0.385606			8.11	0.998859	0.996188			8.11	0.751	0.25
	0.812	0	0.00665664	0.0147904	0.0248935	0.0376599	0.054052	0.0753269	0.102852	0.137364	0.177506	0.219	0.256695	0.287725	0.311976	0.330644	0.34509	0.356426	0.365475	0.372821	0.37888	0.383948			8.12	0.99886	0.996198			8.12	0.751	0.25
	0.813	0	0.00675647	0.0150063	0.0252429	0.0381577	0.0547019	0.0761	0.103649	0.137977	0.177652	0.2185	0.255604	0.286237	0.310278	0.328858	0.343283	0.354634	0.363713	0.371096	0.377193	0.382298			8.13	0.99886	0.996207			8.13	0.751	0.25
	0.814	0	0.00685596	0.0152212	0.02559	0.038651	0.0553433	0.0768586	0.104425	0.138563	0.17778	0.218	0.254529	0.284774	0.308605	0.327094	0.341496	0.352858	0.361965	0.369382	0.375515	0.380657			8.14	0.99886	0.996216			8.14	0.751	0.25
	0.815	0	0.00695509	0.0154351	0.0259348	0.0391397	0.0559762	0.0776028	0.105178	0.139125	0.17789	0.2175	0.253471	0.283335	0.306957	0.325353	0.339728	0.351099	0.360231	0.36768	0.373848	0.379024			8.15	0.99886	0.996226			8.15	0.751	0.25
	0.816	0	0.00705385	0.0156479	0.0262773	0.0396238	0.0566007	0.0783326	0.105911	0.139662	0.177982	0.217	0.252429	0.28192	0.305334	0.323634	0.33798	0.349355	0.358509	0.365989	0.37219	0.377399			8.16	0.99886	0.996235			8.16	0.751	0.25
	0.817	0	0.00715225	0.0158596	0.0266173	0.0401032	0.0572167	0.0790483	0.106623	0.140175	0.178059	0.2165	0.251402	0.280527	0.303734	0.321937	0.336249	0.347627	0.356802	0.36431	0.370542	0.375783			8.17	0.998861	0.996244			8.17	0.751	0.25
	0.818	0	0.00725028	0.0160703	0.026955	0.040578	0.0578242	0.0797498	0.107314	0.140665	0.178119	0.216	0.25039	0.279157	0.302157	0.320261	0.334538	0.345915	0.355107	0.362642	0.368904	0.374176			8.18	0.998861	0.996253			8.18	0.751	0.25
	0.819	0	0.00734793	0.0162798	0.0272903	0.041048	0.0584232	0.0804375	0.107986	0.141133	0.178165	0.2155	0.249391	0.277807	0.300602	0.318605	0.332844	0.344218	0.353426	0.360985	0.367276	0.372577			8.19	0.998861	0.996262			8.19	0.751	0.25
	0.82	0	0.00744521	0.0164883	0.0276232	0.0415134	0.0590139	0.0811114	0.108637	0.14158	0.178196	0.215	0.248406	0.276477	0.299069	0.31697	0.331168	0.342537	0.351758	0.35934	0.365657	0.370986			8.2	0.998861	0.996272			8.2	0.751	0.25
	0.821	0	0.00754209	0.0166956	0.0279536	0.041974	0.0595961	0.0817715	0.10927	0.142006	0.178213	0.2145	0.247434	0.275167	0.297557	0.315354	0.32951	0.340871	0.350103	0.357706	0.364048	0.369404			8.21	0.998861	0.996281			8.21	0.751	0.25
	0.822	0	0.00763859	0.0169018	0.0282816	0.0424299	0.0601699	0.0824182	0.109884	0.142412	0.178217	0.214	0.246474	0.273876	0.296066	0.313758	0.327869	0.33922	0.348461	0.356083	0.362449	0.36783			8.22	0.998861	0.99629			8.22	0.751	0.25
	0.823	0	0.00773469	0.0171069	0.0286071	0.0428811	0.0607353	0.0830515	0.11048	0.142798	0.178207	0.2135	0.245526	0.272604	0.294594	0.31218	0.326244	0.337583	0.346832	0.354471	0.360859	0.366265			8.23	0.998862	0.996299			8.23	0.751	0.25
	0.824	0	0.00783039	0.0173108	0.0289301	0.0433274	0.0612924	0.0836715	0.111057	0.143165	0.178186	0.213	0.244589	0.271349	0.293142	0.310621	0.324637	0.335961	0.345215	0.352869	0.359279	0.364708			8.24	0.998862	0.996308			8.24	0.751	0.25
	0.825	0	0.00792569	0.0175135	0.0292506	0.043769	0.0618411	0.0842785	0.111617	0.143513	0.178152	0.2125	0.243664	0.270111	0.291709	0.309081	0.323045	0.334354	0.34361	0.351279	0.357708	0.363159			8.25	0.998862	0.996317			8.25	0.751	0.25
	0.826	0	0.00802058	0.0177151	0.0295685	0.0442058	0.0623816	0.0848725	0.11216	0.143844	0.178107	0.212	0.242748	0.268889	0.290294	0.307558	0.32147	0.33276	0.342018	0.3497	0.356147	0.361618			8.26	0.998862	0.996326			8.26	0.751	0.25
	0.827	0	0.00811506	0.0179155	0.029884	0.0446378	0.0629137	0.0854537	0.112685	0.144157	0.178052	0.2115	0.241843	0.267684	0.288897	0.306052	0.319911	0.331181	0.340439	0.348131	0.354595	0.360086			8.27	0.998862	0.996335			8.27	0.751	0.25
	0.828	0	0.00820912	0.0181147	0.0301969	0.045065	0.0634377	0.0860222	0.113194	0.144454	0.177985	0.211	0.240948	0.266494	0.287517	0.304563	0.318367	0.329615	0.338871	0.346573	0.353052	0.358562			8.28	0.998863	0.996343			8.28	0.751	0.25
	0.829	0	0.00830276	0.0183127	0.0305072	0.0454873	0.0639534	0.0865782	0.113687	0.144734	0.177908	0.2105	0.240063	0.26532	0.286155	0.303091	0.316838	0.328063	0.337316	0.345025	0.351519	0.357047			8.29	0.998863	0.996352			8.29	0.751	0.25
	0.83	0	0.00839598	0.0185095	0.0308149	0.0459049	0.064461	0.0871218	0.114164	0.144999	0.177821	0.21	0.239186	0.264159	0.284808	0.301635	0.315324	0.326524	0.335772	0.343488	0.349995	0.355539			8.3	0.998863	0.996361			8.3	0.751	0.25
	0.831	0	0.00848876	0.0187051	0.03112	0.0463176	0.0649604	0.0876532	0.114625	0.145248	0.177725	0.2095	0.238318	0.263013	0.283478	0.300195	0.313825	0.324999	0.33424	0.341961	0.34848	0.35404			8.31	0.998863	0.99637			8.31	0.751	0.25
	0.832	0	0.00858111	0.0188994	0.0314225	0.0467254	0.0654518	0.0881726	0.115071	0.145482	0.177619	0.209	0.237459	0.261881	0.282164	0.29877	0.312341	0.323487	0.33272	0.340445	0.346974	0.352548			8.32	0.998863	0.996379			8.32	0.751	0.25
	0.833	0	0.00867302	0.0190925	0.0317224	0.0471285	0.0659351	0.08868	0.115502	0.145701	0.177505	0.2085	0.236608	0.260762	0.280864	0.297361	0.31087	0.321987	0.331211	0.338938	0.345477	0.351065			8.33	0.998864	0.996387			8.33	0.751	0.25
	0.834	0	0.00876449	0.0192843	0.0320197	0.0475267	0.0664104	0.0891757	0.115918	0.145906	0.177381	0.208	0.235764	0.259655	0.279579	0.295966	0.309414	0.3205	0.329713	0.337442	0.34399	0.34959			8.34	0.998864	0.996396			8.34	0.751	0.25
	0.835	0	0.00885551	0.0194749	0.0323143	0.0479201	0.0668777	0.0896597	0.11632	0.146098	0.17725	0.2075	0.234929	0.258561	0.278309	0.294586	0.307971	0.319026	0.328227	0.335956	0.342511	0.348122			8.35	0.998864	0.996405			8.35	0.751	0.25
	0.836	0	0.00894609	0.0196642	0.0326063	0.0483086	0.0673371	0.0901323	0.116708	0.146276	0.17711	0.207	0.2341	0.257479	0.277053	0.29322	0.306542	0.317564	0.326751	0.334479	0.341041	0.346663			8.36	0.998864	0.996413			8.36	0.751	0.25
	0.837	0	0.0090362	0.0198523	0.0328956	0.0486923	0.0677887	0.0905935	0.117082	0.146442	0.176963	0.2065	0.233279	0.256409	0.27581	0.291869	0.305126	0.316114	0.325287	0.333013	0.339579	0.345211			8.37	0.998864	0.996422			8.37	0.751	0.25
	0.838	0	0.00912586	0.020039	0.0331822	0.0490712	0.0682324	0.0910435	0.117443	0.146594	0.176808	0.206	0.232465	0.25535	0.274581	0.29053	0.303723	0.314676	0.323833	0.331556	0.338127	0.343768			8.38	0.998864	0.99643			8.38	0.751	0.25
	0.839	0	0.00921505	0.0202245	0.0334662	0.0494452	0.0686684	0.0914825	0.11779	0.146735	0.176646	0.2055	0.231658	0.254302	0.273365	0.289205	0.302333	0.31325	0.322391	0.330109	0.336683	0.342332			8.39	0.998865	0.996439			8.39	0.751	0.25
	0.84	0	0.00930378	0.0204086	0.0337474	0.0498144	0.0690966	0.0919106	0.118125	0.146863	0.176477	0.205	0.230857	0.253265	0.272162	0.287893	0.300955	0.311835	0.320958	0.328671	0.335247	0.340903			8.4	0.998865	0.996447			8.4	0.751	0.25
	0.841	0	0.00939203	0.0205915	0.034026	0.0501788	0.0695172	0.092328	0.118446	0.14698	0.176301	0.2045	0.230062	0.252238	0.27097	0.286594	0.299589	0.310432	0.319536	0.327243	0.33382	0.339483			8.41	0.998865	0.996456			8.41	0.751	0.25
	0.842	0	0.00947981	0.020773	0.0343018	0.0505384	0.0699301	0.0927347	0.118756	0.147086	0.176118	0.204	0.229273	0.251222	0.269791	0.285307	0.298236	0.30904	0.318125	0.325824	0.332402	0.33807			8.42	0.998865	0.996464			8.42	0.751	0.25
	0.843	0	0.00956711	0.0209532	0.034575	0.0508932	0.0703355	0.093131	0.119053	0.147181	0.175929	0.2035	0.22849	0.250215	0.268624	0.284033	0.296894	0.307659	0.316723	0.324414	0.330992	0.336665			8.43	0.998865	0.996473			8.43	0.751	0.25
	0.844	0	0.00965393	0.0211321	0.0348454	0.0512432	0.0707333	0.093517	0.119338	0.147264	0.175734	0.203	0.227713	0.249218	0.267468	0.28277	0.295564	0.306289	0.315332	0.323013	0.32959	0.335267			8.44	0.998866	0.996481			8.44	0.751	0.25
	0.845	0	0.00974026	0.0213096	0.0351131	0.0515884	0.0711238	0.0938927	0.119612	0.147338	0.175533	0.2025	0.226941	0.24823	0.266323	0.281519	0.294245	0.304929	0.31395	0.321622	0.328197	0.333876			8.45	0.998866	0.996489			8.45	0.751	0.25
	0.846	0	0.0098261	0.0214857	0.035378	0.0519288	0.0715068	0.0942585	0.119874	0.147401	0.175325	0.202	0.226175	0.247251	0.265189	0.28028	0.292938	0.303581	0.312578	0.320239	0.326811	0.332493			8.46	0.998866	0.996498			8.46	0.751	0.25
	0.847	0	0.00991145	0.0216606	0.0356402	0.0522644	0.0718824	0.0946143	0.120125	0.147455	0.175113	0.2015	0.225414	0.24628	0.264065	0.279052	0.291641	0.302242	0.311216	0.318865	0.325434	0.331118			8.47	0.998866	0.996506			8.47	0.751	0.25
	0.848	0	0.0099963	0.021834	0.0358997	0.0525953	0.0722508	0.0949604	0.120365	0.147499	0.174894	0.201	0.224658	0.245318	0.262952	0.277834	0.290356	0.300914	0.309863	0.3175	0.324064	0.329749			8.48	0.998866	0.996514			8.48	0.751	0.25
	0.849	0	0.0100807	0.0220061	0.0361564	0.0529215	0.0726119	0.0952968	0.120594	0.147533	0.17467	0.2005	0.223907	0.244365	0.26185	0.276628	0.289081	0.299596	0.30852	0.316143	0.322703	0.328388			8.49	0.998866	0.996523			8.49	0.751	0.25
	0.85	0	0.0101645	0.0221768	0.0364103	0.0532429	0.0729658	0.0956238	0.120813	0.147559	0.174442	0.2	0.22316	0.24342	0.260757	0.275432	0.287816	0.298288	0.307186	0.314796	0.321349	0.327034			8.5	0.998867	0.996531			8.5	0.751	0.25
	0.851	0	0.0102478	0.0223462	0.0366615	0.0535596	0.0733127	0.0959414	0.121021	0.147575	0.174208	0.1995	0.222418	0.242482	0.259673	0.274246	0.286562	0.29699	0.305861	0.313456	0.320003	0.325687			8.51	0.998867	0.996539			8.51	0.751	0.25
	0.852	0	0.0103307	0.0225141	0.03691	0.0538716	0.0736524	0.0962497	0.12122	0.147583	0.173969	0.199	0.221681	0.241552	0.258599	0.27307	0.285317	0.295701	0.304545	0.312125	0.318665	0.324348			8.52	0.998867	0.996547			8.52	0.751	0.25
	0.853	0	0.010413	0.0226806	0.0371556	0.0541789	0.0739852	0.096549	0.121408	0.147582	0.173725	0.1985	0.220948	0.24063	0.257534	0.271904	0.284083	0.294422	0.303238	0.310802	0.317334	0.323015			8.53	0.998867	0.996555			8.53	0.751	0.25
	0.854	0	0.0104948	0.0228458	0.0373985	0.0544815	0.074311	0.0968393	0.121587	0.147573	0.173477	0.198	0.220219	0.239714	0.256478	0.270748	0.282858	0.293152	0.30194	0.309487	0.316011	0.321689			8.54	0.998867	0.996563			8.54	0.751	0.25
	0.855	0	0.010576	0.0230095	0.0376387	0.0547795	0.0746299	0.0971207	0.121756	0.147556	0.173224	0.1975	0.219495	0.238806	0.255431	0.269601	0.281643	0.291891	0.300651	0.308181	0.314696	0.32037			8.55	0.998868	0.996571			8.55	0.751	0.25
	0.856	0	0.0106568	0.0231719	0.037876	0.0550728	0.074942	0.0973934	0.121916	0.147531	0.172967	0.197	0.218774	0.237905	0.254393	0.268464	0.280437	0.29064	0.29937	0.306882	0.313388	0.319058			8.56	0.998868	0.996579			8.56	0.751	0.25
	0.857	0	0.010737	0.0233328	0.0381106	0.0553615	0.0752473	0.0976575	0.122066	0.147499	0.172705	0.1965	0.218057	0.23701	0.253363	0.267336	0.27924	0.289397	0.298097	0.305591	0.312087	0.317753			8.57	0.998868	0.996587			8.57	0.751	0.25
	0.858	0	0.0108167	0.0234923	0.0383424	0.0556456	0.0755459	0.0979132	0.122208	0.147459	0.17244	0.196	0.217344	0.236122	0.252341	0.266216	0.278052	0.288163	0.296833	0.304308	0.310793	0.316454			8.58	0.998868	0.996595			8.58	0.751	0.25
	0.859	0	0.0108958	0.0236504	0.0385715	0.0559251	0.0758378	0.0981604	0.122341	0.147412	0.17217	0.1955	0.216635	0.235241	0.251326	0.265105	0.276873	0.286937	0.295577	0.303033	0.309507	0.315162			8.59	0.998868	0.996603			8.59	0.751	0.25
	0.86	0	0.0109744	0.023807	0.0387977	0.0562	0.0761232	0.0983995	0.122465	0.147357	0.171897	0.195	0.215929	0.234365	0.25032	0.264003	0.275703	0.28572	0.294329	0.301766	0.308227	0.313877			8.6	0.998868	0.996611			8.6	0.751	0.25
	0.861	0	0.0110525	0.0239622	0.0390212	0.0564704	0.076402	0.0986304	0.122581	0.147296	0.171619	0.1945	0.215227	0.233496	0.249322	0.262909	0.274541	0.284512	0.293089	0.300505	0.306955	0.312598			8.61	0.998869	0.996619			8.61	0.751	0.25
	0.862	0	0.01113	0.024116	0.0392419	0.0567362	0.0766744	0.0988534	0.122689	0.147228	0.171338	0.194	0.214528	0.232632	0.24833	0.261823	0.273388	0.283311	0.291857	0.299253	0.30569	0.311326			8.62	0.998869	0.996627			8.62	0.751	0.25
	0.863	0	0.011207	0.0242683	0.0394599	0.0569975	0.0769403	0.0990685	0.122788	0.147153	0.171054	0.1935	0.213833	0.231775	0.247346	0.260746	0.272243	0.282119	0.290633	0.298007	0.304431	0.31006			8.63	0.998869	0.996635			8.63	0.751	0.25
	0.864	0	0.0112834	0.0244192	0.0396751	0.0572543	0.0771999	0.0992758	0.122879	0.147071	0.170765	0.193	0.213141	0.230923	0.24637	0.259676	0.271106	0.280935	0.289416	0.296769	0.303179	0.3088			8.64	0.998869	0.996643			8.64	0.751	0.25
	0.865	0	0.0113593	0.0245686	0.0398874	0.0575067	0.0774532	0.0994754	0.122963	0.146984	0.170474	0.1925	0.212452	0.230076	0.2454	0.258614	0.269977	0.279758	0.288207	0.295538	0.301934	0.307547			8.65	0.998869	0.99665			8.65	0.751	0.25
	0.866	0	0.0114346	0.0247165	0.0400971	0.0577546	0.0777003	0.0996675	0.123039	0.14689	0.170179	0.192	0.211765	0.229235	0.244437	0.257559	0.268855	0.278589	0.287005	0.294314	0.300696	0.3063			8.66	0.998869	0.996658			8.66	0.751	0.25
	0.867	0	0.0115094	0.024863	0.0403039	0.057998	0.0779412	0.0998522	0.123107	0.14679	0.16988	0.1915	0.211082	0.228399	0.24348	0.256512	0.267742	0.277428	0.285811	0.293097	0.299464	0.305059			8.67	0.99887	0.996666			8.67	0.751	0.25
	0.868	0	0.0115836	0.0250081	0.040508	0.0582371	0.0781759	0.10003	0.123168	0.146684	0.169579	0.191	0.210402	0.227568	0.242531	0.255472	0.266635	0.276275	0.284623	0.291887	0.298239	0.303824			8.68	0.99887	0.996674			8.68	0.751	0.25
	0.869	0	0.0116572	0.0251516	0.0407094	0.0584718	0.0784046	0.1002	0.123222	0.146573	0.169274	0.1905	0.209725	0.226742	0.241587	0.254439	0.265537	0.275128	0.283443	0.290684	0.29702	0.302595			8.69	0.99887	0.996681			8.69	0.751	0.25
	0.87	0	0.0117303	0.0252937	0.0409079	0.0587021	0.0786273	0.100363	0.123269	0.146456	0.168966	0.19	0.20905	0.225921	0.24065	0.253413	0.264445	0.273989	0.28227	0.289487	0.295808	0.301373			8.7	0.99887	0.996689			8.7	0.751	0.25
	0.871	0	0.0118028	0.0254343	0.0411037	0.058928	0.0788441	0.100519	0.123309	0.146333	0.168656	0.1895	0.208379	0.225105	0.239719	0.252394	0.263361	0.272857	0.281104	0.288297	0.294602	0.300156			8.71	0.99887	0.996696			8.71	0.751	0.25
	0.872	0	0.0118747	0.0255735	0.0412968	0.0591496	0.079055	0.100668	0.123342	0.146205	0.168342	0.189	0.207709	0.224293	0.238794	0.251382	0.262283	0.271732	0.279945	0.287114	0.293402	0.298945			8.72	0.99887	0.996704			8.72	0.751	0.25
	0.873	0	0.011946	0.0257111	0.0414871	0.059367	0.07926	0.10081	0.123368	0.146071	0.168026	0.1885	0.207043	0.223486	0.237874	0.250376	0.261213	0.270614	0.278793	0.285937	0.292208	0.29774			8.73	0.998871	0.996712			8.73	0.751	0.25
	0.874	0	0.0120168	0.0258473	0.0416747	0.0595801	0.0794593	0.100945	0.123387	0.145933	0.167707	0.188	0.206379	0.222683	0.236961	0.249377	0.260149	0.269503	0.277647	0.284767	0.29102	0.296541			8.74	0.998871	0.996719			8.74	0.751	0.25
	0.875	0	0.012087	0.025982	0.0418595	0.0597889	0.0796529	0.101074	0.1234	0.145789	0.167385	0.1875	0.205717	0.221885	0.236053	0.248384	0.259092	0.268398	0.276508	0.283603	0.289839	0.295347			8.75	0.998871	0.996727			8.75	0.751	0.25
	0.876	0	0.0121566	0.0261152	0.0420416	0.0599935	0.0798408	0.101197	0.123407	0.145641	0.16706	0.187	0.205058	0.221091	0.235151	0.247398	0.258042	0.2673	0.275375	0.282445	0.288663	0.294159			8.76	0.998871	0.996734			8.76	0.751	0.25
	0.877	0	0.0122256	0.0262469	0.0422209	0.0601938	0.0800232	0.101313	0.123408	0.145487	0.166733	0.1865	0.204401	0.220301	0.234254	0.246417	0.256998	0.266209	0.274248	0.281293	0.287493	0.292977			8.77	0.998871	0.996742			8.77	0.751	0.25
	0.878	0	0.012294	0.0263772	0.0423976	0.06039	0.0802	0.101422	0.123402	0.145329	0.166404	0.186	0.203746	0.219516	0.233362	0.245442	0.25596	0.265124	0.273128	0.280147	0.286329	0.2918			8.78	0.998871	0.996749			8.78	0.751	0.25
	0.879	0	0.0123619	0.0265059	0.0425715	0.0605821	0.0803713	0.101526	0.123391	0.145166	0.166072	0.1855	0.203094	0.218734	0.232475	0.244474	0.254928	0.264045	0.272014	0.279008	0.285171	0.290629			8.79	0.998872	0.996756			8.79	0.751	0.25
	0.88	0	0.0124291	0.0266331	0.0427427	0.06077	0.0805372	0.101623	0.123373	0.144999	0.165737	0.185	0.202443	0.217956	0.231594	0.243511	0.253903	0.262972	0.270907	0.277874	0.284019	0.289463			8.8	0.998872	0.996764			8.8	0.751	0.25
	0.881	0	0.0124958	0.0267589	0.0429111	0.0609538	0.0806977	0.101714	0.12335	0.144827	0.165401	0.1845	0.201795	0.217182	0.230717	0.242554	0.252884	0.261906	0.269805	0.276746	0.282872	0.288302			8.81	0.998872	0.996771			8.81	0.751	0.25
	0.882	0	0.0125618	0.0268831	0.0430769	0.0611336	0.0808529	0.101799	0.123321	0.144651	0.165062	0.184	0.201149	0.216411	0.229845	0.241602	0.25187	0.260845	0.268709	0.275624	0.281731	0.287147			8.82	0.998872	0.996779			8.82	0.751	0.25
	0.883	0	0.0126273	0.0270058	0.04324	0.0613093	0.0810028	0.101879	0.123287	0.144471	0.16472	0.1835	0.200505	0.215645	0.228978	0.240656	0.250862	0.25979	0.267619	0.274508	0.280595	0.285997			8.83	0.998872	0.996786			8.83	0.751	0.25
	0.884	0	0.0126922	0.0271271	0.0434004	0.0614809	0.0811475	0.101952	0.123247	0.144286	0.164377	0.183	0.199863	0.214881	0.228116	0.239715	0.24986	0.258742	0.266535	0.273397	0.279464	0.284852			8.84	0.998872	0.996793			8.84	0.751	0.25
	0.885	0	0.0127564	0.0272468	0.0435581	0.0616486	0.0812871	0.10202	0.123201	0.144098	0.164031	0.1825	0.199223	0.214122	0.227258	0.238779	0.248864	0.257698	0.265456	0.272292	0.278339	0.283713			8.85	0.998873	0.9968			8.85	0.751	0.25
	0.886	0	0.0128201	0.027365	0.0437131	0.0618123	0.0814215	0.102082	0.123151	0.143905	0.163684	0.182	0.198585	0.213365	0.226405	0.237848	0.247873	0.256661	0.264383	0.271192	0.27722	0.282578			8.86	0.998873	0.996808			8.86	0.751	0.25
	0.887	0	0.0128831	0.0274817	0.0438655	0.061972	0.081551	0.102139	0.123095	0.143708	0.163334	0.1815	0.197949	0.212613	0.225556	0.236923	0.246887	0.255629	0.263316	0.270098	0.276105	0.281449			8.87	0.998873	0.996815			8.87	0.751	0.25
	0.888	0	0.0129455	0.0275969	0.0440152	0.0621278	0.0816754	0.10219	0.123034	0.143508	0.162982	0.181	0.197315	0.211863	0.224712	0.236002	0.245907	0.254603	0.262254	0.269009	0.274996	0.280325			8.88	0.998873	0.996822			8.88	0.751	0.25
	0.889	0	0.0130073	0.0277106	0.0441622	0.0622797	0.0817949	0.102236	0.122968	0.143304	0.162628	0.1805	0.196682	0.211116	0.223872	0.235087	0.244932	0.253582	0.261198	0.267926	0.273892	0.279205			8.89	0.998873	0.996829			8.89	0.751	0.25
	0.89	0	0.0130685	0.0278228	0.0443066	0.0624277	0.0819095	0.102276	0.122897	0.143096	0.162273	0.18	0.196051	0.210373	0.223035	0.234176	0.243963	0.252566	0.260147	0.266847	0.272793	0.278091			8.9	0.998873	0.996836			8.9	0.751	0.25
	0.891	0	0.0131291	0.0279335	0.0444483	0.0625719	0.0820192	0.102311	0.122822	0.142884	0.161915	0.1795	0.195422	0.209633	0.222203	0.23327	0.242998	0.251556	0.259101	0.265774	0.271699	0.276981			8.91	0.998874	0.996843			8.91	0.751	0.25
	0.892	0	0.0131891	0.0280427	0.0445875	0.0627122	0.0821242	0.102341	0.122741	0.142669	0.161556	0.179	0.194795	0.208896	0.221375	0.232368	0.242038	0.25055	0.25806	0.264706	0.27061	0.275876			8.92	0.998874	0.996851			8.92	0.751	0.25
	0.893	0	0.0132485	0.0281504	0.044724	0.0628488	0.0822244	0.102366	0.122656	0.142451	0.161194	0.1785	0.194169	0.208162	0.220551	0.231472	0.241083	0.24955	0.257024	0.263643	0.269526	0.274776			8.93	0.998874	0.996858			8.93	0.751	0.25
	0.894	0	0.0133072	0.0282565	0.0448578	0.0629816	0.08232	0.102386	0.122566	0.142229	0.160831	0.178	0.193544	0.20743	0.219731	0.230579	0.240133	0.248555	0.255994	0.262585	0.268447	0.27368			8.94	0.998874	0.996865			8.94	0.751	0.25
	0.895	0	0.0133653	0.0283612	0.0449891	0.0631106	0.0824109	0.1024	0.122472	0.142003	0.160467	0.1775	0.192922	0.206702	0.218914	0.229691	0.239188	0.247564	0.254968	0.261532	0.267372	0.272589			8.95	0.998874	0.996872			8.95	0.751	0.25
	0.896	0	0.0134228	0.0284643	0.0451178	0.0632359	0.0824972	0.10241	0.122373	0.141775	0.1601	0.177	0.192301	0.205976	0.218102	0.228807	0.238248	0.246579	0.253947	0.260483	0.266302	0.271503			8.96	0.998874	0.996879			8.96	0.751	0.25
	0.897	0	0.0134796	0.028566	0.0452439	0.0633575	0.082579	0.102416	0.12227	0.141543	0.159732	0.1765	0.191681	0.205253	0.217292	0.227928	0.237312	0.245598	0.252931	0.25944	0.265237	0.270421			8.97	0.998875	0.996886			8.97	0.751	0.25
	0.898	0	0.0135359	0.0286661	0.0453674	0.0634755	0.0826563	0.102416	0.122163	0.141308	0.159362	0.176	0.191063	0.204533	0.216487	0.227052	0.23638	0.244622	0.25192	0.258401	0.264177	0.269344			8.98	0.998875	0.996893			8.98	0.751	0.25
	0.899	0	0.0135915	0.0287647	0.0454883	0.0635898	0.0827292	0.102412	0.122051	0.14107	0.158991	0.1755	0.190446	0.203816	0.215685	0.226181	0.235453	0.243651	0.250913	0.257367	0.263121	0.268271			8.99	0.998875	0.996899			8.99	0.751	0.25
	0.9	0	0.0136465	0.0288618	0.0456067	0.0637005	0.0827976	0.102403	0.121936	0.140828	0.158618	0.175	0.189831	0.203101	0.214886	0.225314	0.234531	0.242684	0.249911	0.256337	0.262069	0.267202			9	0.998875	0.996906			9	0.751	0.25
	0.901	0	0.0137008	0.0289574	0.0457225	0.0638076	0.0828617	0.102389	0.121816	0.140584	0.158244	0.1745	0.189217	0.202388	0.214091	0.224451	0.233613	0.241722	0.248914	0.255312	0.261023	0.266138			9.01	0.998875	0.996913			9.01	0.751	0.25
	0.902	0	0.0137545	0.0290515	0.0458358	0.0639111	0.0829216	0.102371	0.121692	0.140337	0.157868	0.174	0.188605	0.201678	0.213299	0.223591	0.232699	0.240764	0.247921	0.254291	0.25998	0.265078			9.02	0.998875	0.99692			9.02	0.751	0.25
	0.903	0	0.0138076	0.0291441	0.0459465	0.0640111	0.0829771	0.102349	0.121564	0.140087	0.15749	0.1735	0.187994	0.200971	0.21251	0.222736	0.231789	0.23981	0.246933	0.253275	0.258942	0.264023			9.03	0.998875	0.996927			9.03	0.751	0.25
	0.904	0	0.01386	0.0292352	0.0460547	0.0641076	0.0830285	0.102322	0.121433	0.139834	0.157111	0.173	0.187384	0.200265	0.211724	0.221884	0.230883	0.238861	0.245949	0.252264	0.257908	0.262972			9.04	0.998876	0.996934			9.04	0.751	0.25
	0.905	0	0.0139118	0.0293248	0.0461604	0.0642006	0.0830757	0.102291	0.121297	0.139579	0.156731	0.1725	0.186775	0.199563	0.210942	0.221036	0.229981	0.237916	0.244969	0.251256	0.256878	0.261924			9.05	0.998876	0.996941			9.05	0.751	0.25
	0.906	0	0.013963	0.0294129	0.0462636	0.0642902	0.0831187	0.102256	0.121158	0.13932	0.15635	0.172	0.186168	0.198862	0.210163	0.220191	0.229084	0.236975	0.243994	0.250253	0.255853	0.260881			9.06	0.998876	0.996947			9.06	0.751	0.25
	0.907	0	0.0140135	0.0294995	0.0463643	0.0643763	0.0831577	0.102216	0.121015	0.139059	0.155966	0.1715	0.185562	0.198164	0.209387	0.21935	0.22819	0.236039	0.243023	0.249254	0.254832	0.259842			9.07	0.998876	0.996954			9.07	0.751	0.25
	0.908	0	0.0140634	0.0295845	0.0464626	0.064459	0.0831927	0.102173	0.120869	0.138796	0.155582	0.171	0.184957	0.197468	0.208613	0.218513	0.2273	0.235106	0.242056	0.248259	0.253815	0.258807			9.08	0.998876	0.996961			9.08	0.751	0.25
	0.909	0	0.0141126	0.0296681	0.0465583	0.0645383	0.0832237	0.102125	0.120719	0.138529	0.155196	0.1705	0.184354	0.196774	0.207843	0.217679	0.226414	0.234178	0.241093	0.247268	0.252802	0.257776			9.09	0.998876	0.996967			9.09	0.751	0.25
	0.91	0	0.0141612	0.0297502	0.0466516	0.0646143	0.0832507	0.102073	0.120565	0.138261	0.154809	0.17	0.183751	0.196082	0.207076	0.216849	0.225531	0.233253	0.240134	0.246282	0.251793	0.256749			9.1	0.998877	0.996974			9.1	0.751	0.25
	0.911	0	0.0142092	0.0298308	0.0467424	0.0646869	0.0832739	0.102018	0.120408	0.137989	0.154421	0.1695	0.18315	0.195393	0.206311	0.216021	0.224653	0.232332	0.239179	0.245299	0.250788	0.255726			9.11	0.998877	0.996981			9.11	0.751	0.25
	0.912	0	0.0142565	0.0299099	0.0468308	0.0647562	0.0832932	0.101958	0.120248	0.137716	0.154032	0.169	0.18255	0.194705	0.205549	0.215198	0.223778	0.231415	0.238228	0.244321	0.249787	0.254707			9.12	0.998877	0.996987			9.12	0.751	0.25
	0.913	0	0.0143031	0.0299876	0.0469168	0.0648223	0.0833086	0.101895	0.120084	0.13744	0.153641	0.1685	0.181951	0.19402	0.20479	0.214377	0.222906	0.230502	0.237281	0.243346	0.248789	0.253691			9.13	0.998877	0.996994			9.13	0.751	0.25
	0.914	0	0.0143491	0.0300637	0.0470003	0.0648851	0.0833203	0.101827	0.119917	0.137161	0.153249	0.168	0.181353	0.193336	0.204034	0.213559	0.222038	0.229593	0.236337	0.242375	0.247796	0.25268			9.14	0.998877	0.997001			9.14	0.751	0.25
	0.915	0	0.0143945	0.0301383	0.0470815	0.0649446	0.0833283	0.101756	0.119746	0.13688	0.152856	0.1675	0.180756	0.192655	0.20328	0.212745	0.221174	0.228687	0.235398	0.241408	0.246806	0.251672			9.15	0.998877	0.997007			9.15	0.751	0.25
	0.916	0	0.0144392	0.0302115	0.0471602	0.0650009	0.0833325	0.101682	0.119573	0.136597	0.152461	0.167	0.180161	0.191975	0.202529	0.211934	0.220313	0.227785	0.234462	0.240444	0.24582	0.250667			9.16	0.998877	0.997014			9.16	0.751	0.25
	0.917	0	0.0144833	0.0302832	0.0472365	0.0650541	0.0833331	0.101603	0.119396	0.136312	0.152066	0.1665	0.179566	0.191297	0.20178	0.211126	0.219455	0.226886	0.23353	0.239485	0.244838	0.249667			9.17	0.998878	0.99702			9.17	0.751	0.25
	0.918	0	0.0145267	0.0303534	0.0473105	0.0651041	0.0833301	0.101521	0.119216	0.136024	0.15167	0.166	0.178972	0.190621	0.201034	0.21032	0.218601	0.225991	0.232601	0.238529	0.24386	0.24867			9.18	0.998878	0.997027			9.18	0.751	0.25
	0.919	0	0.0145695	0.0304221	0.0473821	0.065151	0.0833235	0.101436	0.119033	0.135735	0.151272	0.1655	0.178379	0.189947	0.20029	0.209518	0.21775	0.2251	0.231677	0.237576	0.242885	0.247676			9.19	0.998878	0.997033			9.19	0.751	0.25
	0.92	0	0.0146116	0.0304893	0.0474514	0.0651947	0.0833134	0.101347	0.118848	0.135443	0.150873	0.165	0.177787	0.189275	0.199549	0.208719	0.216902	0.224212	0.230755	0.236628	0.241914	0.246687			9.2	0.998878	0.99704			9.2	0.751	0.25
	0.921	0	0.014653	0.0305551	0.0475183	0.0652354	0.0832998	0.101255	0.118659	0.135149	0.150473	0.1645	0.177197	0.188605	0.19881	0.207922	0.216057	0.223327	0.229837	0.235682	0.240946	0.2457			9.21	0.998878	0.997046			9.21	0.751	0.25
	0.922	0	0.0146938	0.0306194	0.0475828	0.065273	0.0832827	0.101159	0.118467	0.134853	0.150073	0.164	0.176607	0.187936	0.198074	0.207129	0.215215	0.222445	0.228923	0.234741	0.239982	0.244717			9.22	0.998878	0.997053			9.22	0.751	0.25
	0.923	0	0.014734	0.0306822	0.0476451	0.0653076	0.0832622	0.101059	0.118273	0.134555	0.149671	0.1635	0.176018	0.187269	0.19734	0.206338	0.214377	0.221567	0.228012	0.233802	0.239021	0.243738			9.23	0.998878	0.997059			9.23	0.751	0.25
	0.924	0	0.0147735	0.0307436	0.047705	0.0653392	0.0832383	0.100957	0.118075	0.134255	0.149268	0.163	0.17543	0.186603	0.196608	0.205549	0.213541	0.220692	0.227104	0.232868	0.238063	0.242762			9.24	0.998879	0.997065			9.24	0.751	0.25
	0.925	0	0.0148123	0.0308035	0.0477627	0.0653678	0.0832111	0.100851	0.117875	0.133953	0.148864	0.1625	0.174843	0.18594	0.195878	0.204764	0.212709	0.219821	0.2262	0.231936	0.237109	0.241789			9.25	0.998879	0.997072			9.25	0.751	0.25
	0.926	0	0.0148505	0.0308619	0.0478181	0.0653934	0.0831805	0.100742	0.117672	0.133649	0.148459	0.162	0.174256	0.185278	0.195151	0.203981	0.211879	0.218952	0.225299	0.231008	0.236159	0.240819			9.26	0.998879	0.997078			9.26	0.751	0.25
	0.927	0	0.014888	0.0309189	0.0478711	0.0654161	0.0831467	0.10063	0.117466	0.133343	0.148054	0.1615	0.173671	0.184617	0.194425	0.203201	0.211053	0.218087	0.224401	0.230083	0.235211	0.239853			9.27	0.998879	0.997084			9.27	0.751	0.25
	0.928	0	0.0149249	0.0309745	0.047922	0.0654359	0.0831096	0.100514	0.117258	0.133035	0.147647	0.161	0.173087	0.183958	0.193702	0.202423	0.210229	0.217224	0.223506	0.229161	0.234267	0.23889			9.28	0.998879	0.997091			9.28	0.751	0.25
	0.929	0	0.0149611	0.0310286	0.0479705	0.0654528	0.0830694	0.100396	0.117047	0.132726	0.147239	0.1605	0.172503	0.183301	0.192981	0.201648	0.209408	0.216365	0.222614	0.228243	0.233326	0.237931			9.29	0.998879	0.997097			9.29	0.751	0.25
	0.93	0	0.0149967	0.0310812	0.0480169	0.0654668	0.0830259	0.100274	0.116834	0.132414	0.146831	0.16	0.17192	0.182645	0.192262	0.200875	0.20859	0.215508	0.221726	0.227328	0.232388	0.236974			9.3	0.99888	0.997103			9.3	0.751	0.25
	0.931	0	0.0150315	0.0311324	0.048061	0.0654779	0.0829793	0.10015	0.116618	0.132101	0.146421	0.1595	0.171338	0.18199	0.191545	0.200105	0.207774	0.214655	0.220841	0.226415	0.231454	0.236021			9.31	0.99888	0.997109			9.31	0.751	0.25
	0.932	0	0.0150658	0.0311822	0.0481029	0.0654863	0.0829296	0.100022	0.116399	0.131786	0.146011	0.159	0.170757	0.181338	0.19083	0.199337	0.206961	0.213804	0.219958	0.225506	0.230522	0.23507			9.32	0.99888	0.997116			9.32	0.751	0.25
	0.933	0	0.0150994	0.0312305	0.0481425	0.0654918	0.0828769	0.0998913	0.116178	0.13147	0.1456	0.1585	0.170176	0.180686	0.190117	0.198571	0.206151	0.212957	0.219079	0.2246	0.229594	0.234123			9.33	0.99888	0.997122			9.33	0.751	0.25
	0.934	0	0.0151323	0.0312774	0.04818	0.0654946	0.0828211	0.0997579	0.115955	0.131151	0.145188	0.158	0.169596	0.180036	0.189406	0.197808	0.205344	0.212112	0.218202	0.223697	0.228669	0.233179			9.34	0.99888	0.997128			9.34	0.751	0.25
	0.935	0	0.0151645	0.0313228	0.0482153	0.0654946	0.0827623	0.0996215	0.115729	0.130831	0.144775	0.1575	0.169017	0.179387	0.188697	0.197047	0.204539	0.211269	0.217329	0.222797	0.227746	0.232238			9.35	0.99888	0.997134			9.35	0.751	0.25
	0.936	0	0.0151961	0.0313669	0.0482485	0.0654919	0.0827005	0.0994823	0.115501	0.13051	0.144361	0.157	0.168439	0.17874	0.18799	0.196289	0.203736	0.21043	0.216458	0.2219	0.226827	0.2313			9.36	0.99888	0.99714			9.36	0.751	0.25
	0.937	0	0.0152271	0.0314095	0.0482794	0.0654865	0.0826358	0.0993403	0.115271	0.130186	0.143947	0.1565	0.167862	0.178094	0.187285	0.195532	0.202937	0.209593	0.21559	0.221006	0.22591	0.230364			9.37	0.998881	0.997146			9.37	0.751	0.25
	0.938	0	0.0152574	0.0314507	0.0483083	0.0654784	0.0825681	0.0991956	0.115038	0.129862	0.143532	0.156	0.167285	0.17745	0.186581	0.194778	0.202139	0.208759	0.214725	0.220115	0.224997	0.229432			9.38	0.998881	0.997153			9.38	0.751	0.25
	0.939	0	0.015287	0.0314905	0.048335	0.0654676	0.0824976	0.0990481	0.114803	0.129535	0.143116	0.1555	0.166709	0.176806	0.185879	0.194026	0.201344	0.207928	0.213863	0.219226	0.224086	0.228502			9.39	0.998881	0.997159			9.39	0.751	0.25
	0.94	0	0.015316	0.0315288	0.0483595	0.0654542	0.0824243	0.0988979	0.114565	0.129207	0.142699	0.155	0.166134	0.176164	0.185179	0.193276	0.200552	0.207099	0.213004	0.218341	0.223178	0.227576			9.4	0.998881	0.997165			9.4	0.751	0.25
	0.941	0	0.0153443	0.0315658	0.048382	0.0654381	0.0823481	0.0987451	0.114326	0.128878	0.142281	0.1545	0.165559	0.175524	0.184481	0.192528	0.199762	0.206273	0.212147	0.217458	0.222273	0.226652			9.41	0.998881	0.997171			9.41	0.751	0.25
	0.942	0	0.0153719	0.0316014	0.0484024	0.0654195	0.0822691	0.0985896	0.114084	0.128547	0.141863	0.154	0.164985	0.174884	0.183785	0.191783	0.198974	0.20545	0.211293	0.216578	0.221371	0.225731			9.42	0.998881	0.997177			9.42	0.751	0.25
	0.943	0	0.0153989	0.0316355	0.0484206	0.0653983	0.0821874	0.0984316	0.113841	0.128214	0.141444	0.1535	0.164412	0.174246	0.18309	0.191039	0.198189	0.204628	0.210441	0.2157	0.220472	0.224813			9.43	0.998881	0.997183			9.43	0.751	0.25
	0.944	0	0.0154252	0.0316683	0.0484368	0.0653745	0.082103	0.098271	0.113595	0.12788	0.141024	0.153	0.163839	0.173609	0.182397	0.190297	0.197405	0.20381	0.209592	0.214826	0.219575	0.223897			9.44	0.998882	0.997189			9.44	0.751	0.25
	0.945	0	0.0154509	0.0316997	0.048451	0.0653482	0.0820158	0.0981078	0.113347	0.127545	0.140604	0.1525	0.163267	0.172973	0.181705	0.189558	0.196625	0.202994	0.208746	0.213953	0.218681	0.222984			9.45	0.998882	0.997195			9.45	0.751	0.25
	0.946	0	0.0154759	0.0317296	0.0484631	0.0653194	0.081926	0.0979422	0.113097	0.127208	0.140182	0.152	0.162696	0.172338	0.181015	0.18882	0.195846	0.20218	0.207902	0.213084	0.217789	0.222074			9.46	0.998882	0.997201			9.46	0.751	0.25
	0.947	0	0.0155002	0.0317582	0.0484731	0.0652881	0.0818336	0.0977741	0.112845	0.12687	0.13976	0.1515	0.162125	0.171705	0.180327	0.188085	0.195069	0.201368	0.20706	0.212217	0.216901	0.221166			9.47	0.998882	0.997206			9.47	0.751	0.25
	0.948	0	0.0155239	0.0317855	0.0484811	0.0652543	0.0817385	0.0976035	0.112591	0.12653	0.139338	0.151	0.161555	0.171073	0.17964	0.187351	0.194295	0.200559	0.206222	0.211353	0.216014	0.220262			9.48	0.998882	0.997212			9.48	0.751	0.25
	0.949	0	0.015547	0.0318113	0.0484871	0.0652181	0.0816408	0.0974306	0.112335	0.12619	0.138915	0.1505	0.160985	0.170441	0.178955	0.186619	0.193523	0.199752	0.205385	0.210491	0.215131	0.219359			9.49	0.998882	0.997218			9.49	0.751	0.25
	0.95	0	0.0155693	0.0318358	0.0484911	0.0651794	0.0815406	0.0972553	0.112077	0.125847	0.138491	0.15	0.160416	0.169811	0.178272	0.185889	0.192753	0.198948	0.204551	0.209631	0.21425	0.218459			9.5	0.998882	0.997224			9.5	0.751	0.25
	0.951	0	0.0155911	0.0318589	0.0484931	0.0651383	0.0814379	0.0970776	0.111817	0.125504	0.138066	0.1495	0.159848	0.169182	0.177589	0.185161	0.191985	0.198146	0.20372	0.208775	0.213371	0.217562			9.51	0.998882	0.99723			9.51	0.751	0.25
	0.952	0	0.0156121	0.0318806	0.0484931	0.0650949	0.0813326	0.0968976	0.111556	0.125159	0.137641	0.149	0.15928	0.168554	0.176909	0.184434	0.191219	0.197346	0.20289	0.20792	0.212495	0.216667			9.52	0.998883	0.997236			9.52	0.751	0.25
	0.953	0	0.0156325	0.031901	0.0484911	0.065049	0.0812249	0.0967153	0.111292	0.124813	0.137215	0.1485	0.158713	0.167928	0.17623	0.183709	0.190455	0.196548	0.202063	0.207068	0.211621	0.215775			9.53	0.998883	0.997242			9.53	0.751	0.25
	0.954	0	0.0156523	0.0319201	0.0484872	0.0650008	0.0811147	0.0965308	0.111027	0.124466	0.136789	0.148	0.158147	0.167302	0.175552	0.182987	0.189693	0.195752	0.201239	0.206218	0.21075	0.214885			9.54	0.998883	0.997247			9.54	0.751	0.25
	0.955	0	0.0156713	0.0319378	0.0484814	0.0649503	0.0810021	0.096344	0.11076	0.124117	0.136362	0.1475	0.157581	0.166677	0.174876	0.182265	0.188933	0.194959	0.200416	0.205371	0.209881	0.213998			9.55	0.998883	0.997253			9.55	0.751	0.25
	0.956	0	0.0156898	0.0319541	0.0484736	0.0648975	0.0808872	0.0961551	0.110491	0.123767	0.135934	0.147	0.157015	0.166053	0.174201	0.181546	0.188175	0.194167	0.199596	0.204526	0.209015	0.213113			9.56	0.998883	0.997259			9.56	0.751	0.25
	0.957	0	0.0157075	0.0319691	0.0484639	0.0648424	0.0807698	0.0959639	0.11022	0.123416	0.135506	0.1465	0.15645	0.165431	0.173527	0.180828	0.187419	0.193378	0.198778	0.203683	0.208151	0.21223			9.57	0.998883	0.997265			9.57	0.751	0.25
	0.958	0	0.0157247	0.0319828	0.0484522	0.064785	0.0806501	0.0957706	0.109948	0.123064	0.135077	0.146	0.155886	0.164809	0.172855	0.180112	0.186664	0.192591	0.197962	0.202843	0.207289	0.21135			9.58	0.998883	0.99727			9.58	0.751	0.25
	0.959	0	0.0157411	0.0319951	0.0484387	0.0647254	0.080528	0.0955752	0.109673	0.122711	0.134647	0.1455	0.155322	0.164188	0.172184	0.179398	0.185912	0.191806	0.197149	0.202005	0.20643	0.210472			9.59	0.998884	0.997276			9.59	0.751	0.25
	0.96	0	0.0157569	0.0320061	0.0484233	0.0646635	0.0804037	0.0953777	0.109398	0.122356	0.134218	0.145	0.154758	0.163568	0.171515	0.178685	0.185162	0.191022	0.196337	0.201169	0.205572	0.209596			9.6	0.998884	0.997282			9.6	0.751	0.25
	0.961	0	0.0157721	0.0320158	0.048406	0.0645994	0.080277	0.0951781	0.10912	0.122	0.133787	0.1445	0.154195	0.162949	0.170847	0.177973	0.184413	0.190241	0.195528	0.200335	0.204717	0.208723			9.61	0.998884	0.997287			9.61	0.751	0.25
	0.962	0	0.0157866	0.0320242	0.0483868	0.0645332	0.0801482	0.0949765	0.108841	0.121644	0.133356	0.144	0.153633	0.162331	0.17018	0.177264	0.183666	0.189462	0.194721	0.199504	0.203865	0.207852			9.62	0.998884	0.997293			9.62	0.751	0.25
	0.963	0	0.0158005	0.0320313	0.0483658	0.0644647	0.080017	0.0947728	0.10856	0.121286	0.132924	0.1435	0.153071	0.161714	0.169514	0.176556	0.182921	0.188685	0.193915	0.198674	0.203014	0.206983			9.63	0.998884	0.997299			9.63	0.751	0.25
	0.964	0	0.0158137	0.032037	0.0483429	0.0643941	0.0798837	0.0945671	0.108278	0.120927	0.132492	0.143	0.15251	0.161098	0.16885	0.175849	0.182177	0.187909	0.193112	0.197847	0.202166	0.206116			9.64	0.998884	0.997304			9.64	0.751	0.25
	0.965	0	0.0158262	0.0320415	0.0483182	0.0643214	0.0797482	0.0943595	0.107994	0.120567	0.132059	0.1425	0.151949	0.160483	0.168187	0.175144	0.181436	0.187136	0.192311	0.197022	0.20132	0.205252			9.65	0.998884	0.99731			9.65	0.751	0.25
	0.966	0	0.0158381	0.0320447	0.0482917	0.0642465	0.0796106	0.0941499	0.107708	0.120206	0.131626	0.142	0.151388	0.159869	0.167525	0.17444	0.180696	0.186364	0.191512	0.196198	0.200476	0.204389			9.66	0.998885	0.997316			9.66	0.751	0.25
	0.967	0	0.0158494	0.0320465	0.0482634	0.0641695	0.0794708	0.0939384	0.107421	0.119844	0.131192	0.1415	0.150828	0.159255	0.166864	0.173738	0.179958	0.185594	0.190715	0.195377	0.199634	0.203529			9.67	0.998885	0.997321			9.67	0.751	0.25
	0.968	0	0.01586	0.0320471	0.0482333	0.0640904	0.0793289	0.0937249	0.107133	0.11948	0.130758	0.141	0.150269	0.158642	0.166204	0.173038	0.179221	0.184826	0.18992	0.194558	0.198794	0.202671			9.68	0.998885	0.997327			9.68	0.751	0.25
	0.969	0	0.0158699	0.0320464	0.0482014	0.0640093	0.0791849	0.0935096	0.106843	0.119116	0.130323	0.1405	0.14971	0.158031	0.165546	0.172338	0.178486	0.18406	0.189126	0.193741	0.197956	0.201815			9.69	0.998885	0.997332			9.69	0.751	0.25
	0.97	0	0.0158792	0.0320444	0.0481677	0.0639261	0.0790388	0.0932925	0.106551	0.118751	0.129888	0.14	0.149151	0.15742	0.164889	0.171641	0.177753	0.183296	0.188335	0.192926	0.19712	0.200961			9.7	0.998885	0.997338			9.7	0.751	0.25
	0.971	0	0.0158879	0.0320412	0.0481323	0.0638409	0.0788907	0.0930734	0.106258	0.118385	0.129452	0.1395	0.148593	0.15681	0.164233	0.170944	0.177021	0.182533	0.187545	0.192113	0.196286	0.200109			9.71	0.998885	0.997343			9.71	0.751	0.25
	0.972	0	0.0158959	0.0320367	0.0480951	0.0637537	0.0787406	0.0928526	0.105964	0.118018	0.129016	0.139	0.148035	0.1562	0.163578	0.170249	0.176291	0.181773	0.186757	0.191302	0.195454	0.199259			9.72	0.998885	0.997349			9.72	0.751	0.25
	0.973	0	0.0159033	0.0320309	0.0480561	0.0636645	0.0785884	0.09263	0.105668	0.11765	0.128579	0.1385	0.147478	0.155592	0.162924	0.169556	0.175562	0.181013	0.185972	0.190492	0.194625	0.198412			9.73	0.998885	0.997354			9.73	0.751	0.25
	0.974	0	0.01591	0.0320238	0.0480155	0.0635733	0.0784343	0.0924056	0.10537	0.11728	0.128142	0.138	0.146921	0.154984	0.162271	0.168863	0.174835	0.180256	0.185187	0.189685	0.193797	0.197566			9.74	0.998886	0.99736			9.74	0.751	0.25
	0.975	0	0.0159161	0.0320156	0.0479731	0.0634801	0.0782782	0.0921794	0.105072	0.11691	0.127705	0.1375	0.146364	0.154377	0.16162	0.168172	0.17411	0.1795	0.184405	0.188879	0.192971	0.196722			9.75	0.998886	0.997365			9.75	0.751	0.25
	0.976	0	0.0159215	0.032006	0.047929	0.063385	0.0781201	0.0919515	0.104772	0.11654	0.127267	0.137	0.145808	0.153771	0.160969	0.167483	0.173386	0.178746	0.183625	0.188076	0.192147	0.19588			9.76	0.998886	0.99737			9.76	0.751	0.25
	0.977	0	0.0159263	0.0319952	0.0478832	0.0632879	0.0779601	0.0917219	0.10447	0.116168	0.126828	0.1365	0.145253	0.153165	0.16032	0.166794	0.172663	0.177994	0.182846	0.187274	0.191325	0.19504			9.77	0.998886	0.997376			9.77	0.751	0.25
	0.978	0	0.0159305	0.0319832	0.0478357	0.063189	0.0777982	0.0914906	0.104167	0.115795	0.126389	0.136	0.144697	0.152561	0.159671	0.166107	0.171942	0.177243	0.182069	0.186474	0.190504	0.194202			9.78	0.998886	0.997381			9.78	0.751	0.25
	0.979	0	0.015934	0.03197	0.0477866	0.0630881	0.0776345	0.0912577	0.103863	0.115421	0.12595	0.1355	0.144143	0.151957	0.159024	0.165421	0.171222	0.176493	0.181293	0.185675	0.189686	0.193366			9.79	0.998886	0.997386			9.79	0.751	0.25
	0.98	0	0.0159369	0.0319555	0.0477358	0.0629854	0.0774688	0.091023	0.103558	0.115047	0.12551	0.135	0.143588	0.151354	0.158377	0.164737	0.170504	0.175746	0.18052	0.184879	0.188869	0.192531			9.8	0.998886	0.997392			9.8	0.751	0.25
	0.981	0	0.0159392	0.0319398	0.0476833	0.0628808	0.0773013	0.0907868	0.103251	0.114671	0.12507	0.1345	0.143034	0.150751	0.157732	0.164053	0.169787	0.175	0.179748	0.184084	0.188054	0.191699			9.81	0.998886	0.997397			9.81	0.751	0.25
	0.982	0	0.0159408	0.0319229	0.0476292	0.0627743	0.077132	0.0905489	0.102943	0.114295	0.124629	0.134	0.14248	0.150149	0.157087	0.163371	0.169072	0.174255	0.178977	0.183291	0.187241	0.190868			9.82	0.998887	0.997402			9.82	0.751	0.25
	0.983	0	0.0159418	0.0319048	0.0475735	0.062666	0.0769609	0.0903094	0.102634	0.113918	0.124188	0.1335	0.141927	0.149548	0.156444	0.16269	0.168358	0.173512	0.178209	0.1825	0.18643	0.190039			9.83	0.998887	0.997408			9.83	0.751	0.25
	0.984	0	0.0159421	0.0318854	0.0475161	0.0625559	0.076788	0.0900683	0.102324	0.11354	0.123746	0.133	0.141374	0.148948	0.155801	0.16201	0.167646	0.17277	0.177442	0.18171	0.185621	0.189212			9.84	0.998887	0.997413			9.84	0.751	0.25
	0.985	0	0.0159419	0.0318649	0.0474572	0.062444	0.0766133	0.0898257	0.102012	0.113161	0.123305	0.1325	0.140821	0.148348	0.15516	0.161332	0.166934	0.17203	0.176676	0.180922	0.184813	0.188387			9.85	0.998887	0.997418			9.85	0.751	0.25
	0.986	0	0.015941	0.0318432	0.0473966	0.0623303	0.0764368	0.0895815	0.101699	0.112782	0.122862	0.132	0.140269	0.147749	0.154519	0.160654	0.166224	0.171292	0.175912	0.180136	0.184007	0.187563			9.86	0.998887	0.997424			9.86	0.751	0.25
	0.987	0	0.0159394	0.0318203	0.0473345	0.0622149	0.0762586	0.0893359	0.101385	0.112401	0.12242	0.1315	0.139717	0.147151	0.15388	0.159978	0.165516	0.170554	0.17515	0.179352	0.183203	0.186741			9.87	0.998887	0.997429			9.87	0.751	0.25
	0.988	0	0.0159372	0.0317962	0.0472707	0.0620977	0.0760787	0.0890886	0.10107	0.11202	0.121976	0.131	0.139166	0.146553	0.153241	0.159303	0.164808	0.169819	0.174389	0.178569	0.1824	0.185921			9.88	0.998887	0.997434			9.88	0.751	0.25
	0.989	0	0.0159345	0.0317709	0.0472055	0.0619787	0.0758971	0.08884	0.100754	0.111638	0.121533	0.1305	0.138615	0.145956	0.152603	0.158629	0.164102	0.169084	0.17363	0.177787	0.181599	0.185103			9.89	0.998888	0.997439			9.89	0.751	0.25
	0.99	0	0.015931	0.0317444	0.0471386	0.061858	0.0757138	0.0885898	0.100436	0.111256	0.121089	0.13	0.138064	0.14536	0.151966	0.157956	0.163398	0.168351	0.172872	0.177007	0.1808	0.184286			9.9	0.998888	0.997444			9.9	0.751	0.25
	0.991	0	0.015927	0.0317168	0.0470702	0.0617356	0.0755288	0.0883381	0.100117	0.110872	0.120645	0.1295	0.137513	0.144764	0.15133	0.157284	0.162694	0.16762	0.172116	0.176229	0.180002	0.183471			9.91	0.998888	0.99745			9.91	0.751	0.25
	0.992	0	0.0159223	0.031688	0.0470003	0.0616115	0.0753422	0.0880851	0.0997975	0.110488	0.1202	0.129	0.136963	0.144169	0.150695	0.156613	0.161992	0.16689	0.171361	0.175452	0.179206	0.182658			9.92	0.998888	0.997455			9.92	0.751	0.25
	0.993	0	0.015917	0.0316581	0.0469288	0.0614858	0.075154	0.0878306	0.0994766	0.110103	0.119755	0.1285	0.136413	0.143574	0.15006	0.155944	0.161291	0.166161	0.170608	0.174677	0.178411	0.181846			9.93	0.998888	0.99746			9.93	0.751	0.25
	0.994	0	0.0159111	0.031627	0.0468559	0.0613583	0.0749641	0.0875747	0.0991546	0.109717	0.11931	0.128	0.135864	0.14298	0.149427	0.155275	0.160591	0.165434	0.169856	0.173904	0.177618	0.181036			9.94	0.998888	0.997465			9.94	0.751	0.25
	0.995	0	0.0159046	0.0315947	0.0467814	0.0612292	0.0747726	0.0873174	0.0988315	0.109331	0.118865	0.1275	0.135314	0.142387	0.148794	0.154607	0.159892	0.164707	0.169105	0.173131	0.176827	0.180227			9.95	0.998888	0.99747			9.95	0.751	0.25
	0.996	0	0.0158975	0.0315613	0.0467054	0.0610985	0.0745796	0.0870587	0.0985073	0.108944	0.118419	0.127	0.134766	0.141794	0.148162	0.153941	0.159195	0.163983	0.168356	0.172361	0.176037	0.17942			9.96	0.998888	0.997475			9.96	0.751	0.25
	0.997	0	0.0158897	0.0315268	0.046628	0.0609661	0.074385	0.0867986	0.098182	0.108556	0.117972	0.1265	0.134217	0.141202	0.147531	0.153275	0.158498	0.163259	0.167608	0.171592	0.175249	0.178615			9.97	0.998889	0.99748			9.97	0.751	0.25
	0.998	0	0.0158813	0.0314912	0.046549	0.0608322	0.0741888	0.0865372	0.0978557	0.108167	0.117526	0.126	0.133669	0.14061	0.146901	0.15261	0.157803	0.162537	0.166862	0.170824	0.174462	0.177811			9.98	0.998889	0.997485			9.98	0.751	0.25
	0.999	0	0.0158724	0.0314544	0.0464686	0.0606966	0.0739911	0.0862745	0.0975284	0.107778	0.117078	0.1255	0.133121	0.140019	0.146271	0.151947	0.157109	0.161816	0.166117	0.170058	0.173677	0.177009			9.99	0.998889	0.99749			9.99	0.751	0.25
																									10	0.998889	0.997495			10	0.751	0.25

## Sheet: Figure 2, Supplemetary Figure 3
SR parameters	Treatment	Amplitude	Phase (rad/2p)		Fitting parameters for amplitude	Treatment	n	EC50	R^2		Fitting parameters for phase	Treatment	a	b	R^2		Fig. 2C	0.1 uM	Phase (rad/2p)	Phase shift (rad/2p)	0.1 uM	Phase (rad/2p)	Phase shift (rad/2p)		1 uM	Phase (rad/2p)	Phase shift (rad/2p)	1 uM	Phase (rad/2p)	Phase shift (rad/2p)		10 uM	Phase (rad/2p)	Phase shift (rad/2p)	10 uM	Phase (rad/2p)	Phase shift (rad/2p)
	NaHCO_3 44 mM	0.125936	0.525287		y = x^n / (x^n + EC50^n)	NaHCO3	2.90062	100.289	0.940732		y = ax + b	NaHCO3	-0.0307887	0.652921	0.0234459			Experimental value	0.66904	-0.0425338	Estimated curve	0.00221578	0.0269585		Experimental value	0.386654	0.00359026	Estimated curve	0.00632509	0.176817		Experimental value	0.2826	0.0279806	Estimated curve	0.00231598	0.221496
	NaHCO_3 55.25 mM	0.173874	0.611237			PMA	0.0523368	424.682	0.331048			PMA	-0.581353	0.917055	0.192861				0.370328	-0.0103279		0.0122158	0.0350986			0.439528	0.0167462		0.0163251	0.175581			0.612273	-0.346144		0.012316	0.213878
	NaHCO_3 66.5 mM	0.236881	0.662409			LiCl	1.19617	33.7785	0.977213			LiCl	-0.414407	0.695935	0.671229				0.302601	0.0258666		0.0222158	0.0425971			0.783455	-0.123223		0.0263251	0.173636			0.572999	-0.224567		0.022316	0.206602
	NaHCO_3 77.75 mM	0.268631	0.673898			CoCl2	0.24366	67259.6	0.471336			CoCl2	-4.75975	1.02498	0.765878				0.443641	-0.0778818		0.0322158	0.0493807			0.837389	-0.0246396		0.0363251	0.171166			0.762019	-0.44247		0.032316	0.199601
	NaHCO_3 89 mM	0.448411	0.652116			FK	0.51625	0.855345	0.993869			FK	-0.239692	0.526611	0.834425				0.946354	0.0464254		0.0422158	0.0554123			0.97974	0.117537		0.0463251	0.168299			0.666512	-0.258178		0.042316	0.192826
	NaHCO_3 100.25 mM	0.499783	0.614834			Dex	3.50123	0.000366665	0.999837			Dex	-1.17319	1.25595	0.951168				0.381055	0.00670004		0.0522158	0.0606855			0.319153	0.0319922		0.0563251	0.165125			0.410021	-0.131137		0.052316	0.186239
	PMA 0 uM	0.0665416	0.700892			Pred	1.53926	2.05246	0.991903			Pred	-0.0485958	0.354159	0.00372451				0.209233	0.166707		0.0622158	0.0652171			0.321285	-0.0401606		0.0663251	0.161708			0.555235	-0.0406721		0.062316	0.179808
	PMA 0.25 uM	0.421782	0.643155			Cort	0.248374	0.000164354	0.838826			Cort	-0.483904	0.695797	0.964214				0.561492	0.0431594		0.0722158	0.0690403			0.498805	-0.00256455		0.0763251	0.158096			0.595024	-0.125144		0.072316	0.173509
	PMA 0.5 uM	0.385751	0.711533			F	2.59323	0.00100794	0.987468			F	-0.181496	0.384794	0.993856				0.709617	0.0245098		0.0822158	0.072198			0.224253	0.0358819		0.0863251	0.154325			0.10811	0.0457365		0.082316	0.167323
	PMA 1 uM	0.433934	0.70158			P4	0.8905	0.0786599	0.917303			P4	-0.283925	0.524065	0.983535				0.912158	0.0169755		0.0922158	0.0747391			0.206203	0.129735		0.0963251	0.150422			0.497447	-0.0710322		0.092316	0.161233
	PMA 2 uM	0.41509	0.647566			E2	14.0102	2.5711	-0.955291			E2	-0.504222	0.542278	0.537712				0.817369	0.0498188		0.102216	0.0767138			0.894928	0.112319		0.106325	0.14641			0.583915	-0.252		0.102316	0.155227
	PMA 4 uM	0.451102	0.656149			T	0.0745838	7.86599e+18	-0.587977			T	-0.17954	0.61207	0.0221679				0.61285	-0.158667		0.112216	0.078172			0.821476	0.0995766		0.116325	0.142305			0.12168	0.149382		0.112316	0.149294
	LiCl 0 %	0.0556881	0.581861			Human	1.2579	2.33555	0.907484			Human	-0.253107	0.642595	0.181685				0.800282	-0.128526		0.122216	0.0791613			0.398082	0.0356097		0.126325	0.138123			0.590243	-0.166215		0.122316	0.143424
	LiCl 3.125 mM	0.105471	0.62028			Rat	1.24558	0.144421	0.646019			Rat	-0.265587	0.64919	0.792431				0.395952	-0.0529765		0.132216	0.0797263			0.531726	-0.0831666		0.136325	0.133872			0.591631	-0.216631		0.132316	0.137609
	LiCl 6.25 mM	0.127542	0.580184			FBS	1.44725	2.70137	0.93516			FBS	-0.209131	0.736956	0.370061				0.193517	0.0366984		0.142216	0.0799082			0.350084	0.0499158		0.146325	0.129564			0.648569	-0.390505		0.142316	0.131844
	LiCl 12.5 mM	0.213509	0.687844			B-27	1.68965	0.302299	0.961465			B-27	-0.334643	0.698223	0.960514				0.789877	-0.0082678		0.152216	0.0797445			0.601874	-0.114155		0.156325	0.125206			0.0212284	0.333202		0.152316	0.126122
	LiCl 25 mM	0.383888	0.59511																0.598992	-0.188735		0.162216	0.0792693			0.926752	-0.133503		0.166325	0.120804			0.532125	-0.174983		0.162316	0.120438
	LiCl 50 mM	0.642347	0.385938																0.528491	-0.0757348		0.172216	0.0785131			0.585739	-0.13718		0.176325	0.116363			0.181376	0.0484626		0.172316	0.114789
	CoCl_2 0 uM	0.0448945	0.572071																0.108041	0.149896		0.182216	0.0775034			0.269595	0.0841955		0.186325	0.111888			0.498742	-0.145083		0.182316	0.10917
	CoCl_2 0.64 uM	0.107405	0.731569																0.595592	-0.119982		0.192216	0.076265			0.452508	-0.0398095		0.196325	0.107384			0.514583	-0.22773		0.192316	0.103579
	CoCl_2 3.2 uM	0.0261576	0.865195																0.176357	-0.00193798		0.202216	0.0748198			0.7376	-0.0749498		0.206325	0.102853			0.852514	0.425053		0.202316	0.098012
	CoCl_2 16 uM	0.116628	0.308709																0.509534	-0.0170526		0.212216	0.0731877			0.765398	0.0486376		0.216325	0.0982978			0.389974	-0.100818		0.212316	0.0924672
	CoCl_2 80 uM	0.172007	0.184905																0.0307485	-0.0605993		0.222216	0.0713864			0.0715358	0.0558773		0.226325	0.0937219			0.352273	-0.0671323		0.222316	0.0869421
	UT	0.107824	0.535551																0.37923	0.019144		0.232216	0.0694318			0.130479	0.277068		0.236325	0.0891272			0.837957	-0.455982		0.232316	0.0814347
	FK 0uM	0.0797257	0.492601																0.295647	-0.0549833		0.242216	0.0673381			0.656243	-0.127258		0.246325	0.0845155			0.746413	-0.351882		0.242316	0.0759431
	FK 0.1uM	0.249253	0.452071																0.80525	0.0636024		0.252216	0.0651183			0.650915	-0.104446		0.256325	0.0798888			0.906688	0.380625		0.252316	0.0704658
	FK 0.25uM	0.368491	0.441017																0.222642	0.0537221		0.262216	0.0627839			0.723167	-0.0770762		0.266325	0.0752485			7.09552e-05	0.369407		0.262316	0.0650011
	FK 0.5uM	0.431481	0.40645																0.310324	0.0503319		0.272216	0.0603454			0.788847	-0.216877		0.276325	0.070596			0.285316	-0.0125891		0.272316	0.0595479
	FK 0.75uM	0.458449	0.417488																0.186673	0.0273489		0.282216	0.0578123			0.0215021	0.397729		0.286325	0.0659326			0.44375	-0.2375		0.282316	0.0541047
	FK 1uM	0.520946	0.448112																0.340433	0.0155671		0.292216	0.0551933			0.14793	0.013487		0.296325	0.0612594			0.278065	0.0524791		0.292316	0.0486703
	FK 2uM	0.593171	0.387887																0.987127	-0.00847926		0.302216	0.0524962			0.765973	0.022262		0.306325	0.0565775			0.528791	-0.22918		0.302316	0.0432438
	FK 4uM	0.695384	0.344753																0.955226	0.0812117		0.312216	0.0497281			0.45801	-0.0197628		0.316325	0.0518878			0.438915	-0.0823575		0.312316	0.0378241
	FK 6uM	0.726137	0.369281																0.585343	-0.107792		0.322216	0.0468958			0.391952	0.0416421		0.326325	0.0471912			0.793156	-0.450848		0.322316	0.0324102
	FK 8uM	0.78248	0.322587																0.361868	0.0894942		0.332216	0.0440053			0.178123	-0.124404		0.336325	0.0424884			0.907249	-0.289224		0.332316	0.0270012
	FK 10uM	0.780552	0.33267																0.655662	-0.033615		0.342216	0.0410621			0.796085	-0.150516		0.346325	0.0377803			0.459359	-0.19323		0.342316	0.0215962
	Dex 0 uM	0.0675078	0.893687																0.633265	-0.0477953		0.352216	0.0380716			0.509299	0.0650952		0.356325	0.0330676			0.481264	-0.154492		0.352316	0.0161944
	Dex 0.002 uM	0.796202	0.322747																0.609356	-0.142143		0.362216	0.0350384			0.154203	0.0621231		0.366325	0.0283508			0.904358	0.290588		0.362316	0.010795
	Dex 0.02 uM	0.854922	0.260483																0.245238	0.0529437		0.372216	0.0319672			0.671517	-0.181399		0.376325	0.0236307			0.496272	-0.164322		0.372316	0.00539709
	Dex 0.2 uM	0.850382	0.247546																0.324898	-0.0305586		0.382216	0.0288621			0.856143	-0.261837		0.386325	0.0189078			0.186796	0.0927735		0.382316	0
	Dex 2 uM	0.856552	0.253376																0.390688	0.0323887		0.392216	0.0257273			0.328011	0.0186028		0.396325	0.0141828			0.147892	0.139987		0.392316	-0.00539709
	Pred 0 uM	0.0675078	0.893687																0.231165	0.0248353		0.402216	0.0225664			0.641267	0.0119588		0.406325	0.00945607			0.496356	-0.183856		0.402316	-0.010795
	Pred 0.002 uM	0.0716701	0.506829																0.731803	-0.256803		0.412216	0.0193832			0.391386	0.106669		0.416325	0.0047283			0.671322	-0.155192		0.412316	-0.0161944
	Pred 0.02 uM	0.0687059	0.127161																0.76584	0.00547785		0.422216	0.016181			0.0968099	0.0867107		0.426325	0			0.560469	-0.325409		0.422316	-0.0215962
	Pred 0.2 uM	0.147174	0.430627																0.754491	0.11764		0.432216	0.0129632			0.857263	-0.110228		0.436325	-0.0047283			0.041226	0.18143		0.432316	-0.0270012
	Pred 2 uM	0.504611	0.313522																0.363912	0.0204015		0.442216	0.00973312			0.648893	-0.187355		0.446325	-0.00945607			0.372385	-0.0753138		0.442316	-0.0324102
	Cort 0 uM	0.0675078	0.893687																0.446406	0.117987		0.452216	0.00649382			0.656853	-0.0545367		0.456325	-0.0141828			0.454789	-0.121456		0.452316	-0.0378241
	Cort 0.002 uM	0.619608	0.393751																0.595804	-0.031489		0.462216	0.00324843			0.383083	-0.0525744		0.466325	-0.0189078			0.368013	0.0224253		0.462316	-0.0432438
	Cort 0.02 uM	0.823769	0.310634																0.272669	-0.128669		0.472216	0			0.6171	-0.0381525		0.476325	-0.0236307			0.0167826	0.281725		0.472316	-0.0486703
	Cort 0.2 uM	0.859989	0.281173																0.0183919	0.0567715		0.482216	-0.00324843			0.302872	0.135291		0.486325	-0.0283508			0.157759	0.0852687		0.482316	-0.0541047
	Cort 2 uM	0.863506	0.265168																0.518582	-0.0360913		0.492216	-0.00649382			0.152319	0.193835		0.496325	-0.0330676			0.918867	0.398005		0.492316	-0.0595479
	F 0 uM	0.0695978	0.0212512																0.355418	-0.0313069		0.502216	-0.00973312			0.161842	0.0552632		0.506325	-0.0377803			0.648885	-0.258993		0.502316	-0.0650011
	F 0.002 uM	0.553998	0.284482																0.727342	0.0521258		0.512216	-0.0129632			0.59625	-0.24025		0.516325	-0.0424884			0.522327	-0.208767		0.512316	-0.0704658
	F 0.02 uM	0.783021	0.240498																0.540616	-0.044714		0.522216	-0.016181			0.948169	-0.371108		0.526325	-0.0471912			0.983609	0.258454		0.522316	-0.0759431
	F 0.2 uM	0.810076	0.239795																0.786611	-0.0313363		0.532216	-0.0193832			0.0990171	0.0794061		0.536325	-0.0518878			0.4876	-0.21092		0.532316	-0.0814347
	F 2 uM	0.791046	0.241139																0.425488	0.0419448		0.542216	-0.0225664			0.956812	0.424867		0.546325	-0.0565775			0.862258	0.39112		0.542316	-0.0869421
	P4 0 uM	0.0675078	0.893687																0.695748	-0.0401461		0.552216	-0.0257273			0.638678	-0.124622		0.556325	-0.0612594			0.824004	0.388352		0.552316	-0.0924672
	P4 0.002 uM	0.121342	0.482845																0.100321	0.0466182		0.562216	-0.0288621			0.677369	-0.0378339		0.566325	-0.0659326			0.644368	-0.313723		0.562316	-0.098012
	P4 0.02 uM	0.410574	0.421859																0.584288	-0.205121		0.572216	-0.0319672			0.923754	-0.137494		0.576325	-0.070596			0.724	-0.056		0.572316	-0.103579
	P4 0.2 uM	0.654659	0.332933																0.294482	-0.0475185		0.582216	-0.0350384			0.332182	-0.0131161		0.586325	-0.0752485			0.0691769	0.0670238		0.582316	-0.10917
	P4 2 uM	0.698569	0.323383																0.730365	-0.114038		0.592216	-0.0380716			0.552227	0.0215439		0.596325	-0.0798888			0.355701	-0.0687815		0.592316	-0.114789
	E2 0 uM	0.0675078	0.893687																0.594273	-0.135758		0.602216	-0.0410621			0.511305	-0.0113054		0.606325	-0.0845155			0.474476	-0.185502		0.602316	-0.120438
	E2 0.002 uM	0.15441	0.511643																0.29259	0.0634104		0.612216	-0.0440053			0.285005	-0.00701226		0.616325	-0.0891272			0.448057	-0.0580953		0.612316	-0.126122
	E2 0.02 uM	0.0931701	0.47172																0.987158	0.179508		0.622216	-0.0468958			0.508933	-0.0987765		0.626325	-0.0937219			0.48045	-0.017415		0.622316	-0.131844
	E2 0.2 uM	0.0110702	0.541966																0.932238	0.0760608		0.632216	-0.0497281			0.552376	-0.0162061		0.636325	-0.0982978			0.0844705	0.194275		0.632316	-0.137609
	E2 2 uM	0.178234	0.423499																0.531662	-0.0828435		0.642216	-0.0524962			0.341782	0.228588		0.646325	-0.102853			0.3657	-0.0690899		0.642316	-0.143424
	T 0 uM	0.0675078	0.893687																0.32473	-0.0372301		0.652216	-0.0551933			0.94346	0.0874276		0.656325	-0.107384			0.662314	-0.257552		0.652316	-0.149294
	T 0.002 uM	0.193692	0.516243																0.630783	-0.00627668		0.662216	-0.0578123			0.989674	-0.165704		0.666325	-0.111888			0.293966	-0.0410923		0.662316	-0.155227
	T 0.02 uM	0.216141	0.564628																0.064251	0.266293		0.672216	-0.0603454			0.346387	-0.0395281		0.676325	-0.116363			0.627338	-0.136917		0.672316	-0.161233
	T 0.2 uM	0.204126	0.638707																0.148959	0.43044		0.682216	-0.0627839			0.810909	-0.346909		0.686325	-0.120804			0.765582	-0.426806		0.682316	-0.167323
	T 2 uM	0.120851	0.596776																0.519608	0.0296346		0.692216	-0.0651183			0.183071	0.0964567		0.696325	-0.125206			0.231307	0.0811931		0.692316	-0.173509
	Human 0%	0.0610436	0.311278																0.686642	0.100759		0.702216	-0.0673381			0.784993	0.238817		0.706325	-0.129564			0.351981	-0.0578631		0.702316	-0.179808
	Human 0.125%	0.156816	0.514686																0.552593	-0.0132227		0.712216	-0.0694318			0.242626	0.0340541		0.716325	-0.133872			0.976582	0.250341		0.712316	-0.186239
	Human 0.25%	0.261681	0.657588																0.657898	-0.117248		0.722216	-0.0713864			0.616433	-0.151831		0.726325	-0.138123			0.114366	0.182932		0.722316	-0.192826
	Human 0.5%	0.248524	0.627625																0.839021	0.0144592		0.732216	-0.0731877			0.253716	-0.0118384		0.736325	-0.142305			0.399919	-0.175781		0.732316	-0.199601
	Human 1%	0.43066	0.544723																0.158111	0.0296287		0.742216	-0.0748198			0.351959	-0.0523638		0.746325	-0.14641			0.764533	-0.432444		0.742316	-0.206602
	Human 2%	0.46334	0.473246																0.0265299	0.0189247		0.752216	-0.076265			0.832746	0.10212		0.756325	-0.150422			0.432185	-0.178152		0.752316	-0.213878
	Rat 0%	0.0610436	0.311278																0.637735	-0.0499795		0.762216	-0.0775034			0.743508	-0.192564		0.766325	-0.154325			0.679501	-0.388935		0.762316	-0.221496
	Rat 0.125%	0.373513	0.546661																0.196461	0.205883		0.772216	-0.0785131			0.470085	0.0128205		0.776325	-0.158096			0.931853	0.332752		0.772316	-0.229544
	Rat 0.25%	0.681929	0.495479																0.705709	-0.0933057		0.782216	-0.0792693			0.751565	-0.263662		0.786325	-0.161708			0.415109	-0.0333665		0.782316	-0.238141
	Rat 0.5%	0.7294	0.453082																0.0498908	0.025506		0.792216	-0.0797445			0.166036	0.119162		0.796325	-0.165125			0.89806	0.391196		0.792316	-0.247456
	Rat 1%	0.725382	0.42615																0.580937	-0.184176		0.802216	-0.0799082			0.51096	-0.0578346		0.806325	-0.168299			0.622609	-0.262609		0.802316	-0.257728
	Rat 2%	0.728712	0.464357																0.46479	-0.0158103		0.812216	-0.0797263			0.84219	0.0392329		0.816325	-0.171166			0.701754	-0.312663		0.812316	-0.269317
	FBS 0%	0.0985998	0.837516																0.0260076	0.17891		0.822216	-0.0791613			0.6403	-0.170375		0.826325	-0.173636			0.350426	-0.0275916		0.822316	-0.282768
	FBS 0.125%	0.102619	0.747929																0.290591	0.111951		0.832216	-0.078172			0.598792	-0.0646553		0.836325	-0.175581			0.0887485	0.171094		0.832316	-0.298952
	FBS 0.25%	0.157436	0.655724																0.501603	-0.0963164		0.842216	-0.0767138			0.307818	0.126639		0.846325	-0.176817			0.161411	0.113099		0.842316	-0.319298
	FBS 0.5%	0.315268	0.711345																0.317734	0.206076		0.852216	-0.0747391			0.38693	0.012337		0.856325	-0.177058			0.531751	-0.14813		0.852316	-0.346184
	FBS 1%	0.348317	0.63873																0.810022	-0.11347		0.862216	-0.072198			0.0576543	-0.0688903		0.866325	-0.175847			0.322791	-0.0219063		0.862316	-0.383346
	FBS 2%	0.434684	0.646983																0.64046	-0.144492		0.872216	-0.0690403			0.703704	-0.013468		0.876325	-0.172415			0.0860806	0.203602		0.872316	-0.435013
	B-27 0%	0.0352374	0.659686																0.939623	0.0240137		0.882216	-0.0652171			0.277294	0.158312		0.886325	-0.165368			0.39549	-0.0979697		0.882316	-0.5
	B-27 0.125%	0.300019	0.589533																0.561159	-0.196752		0.892216	-0.0606855			0.66369	-0.165855		0.896325	-0.151988			0.427469	-0.130721		0.892316	0.435013
	B-27 0.25%	0.496064	0.538853																0.297602	-0.0091401		0.902216	-0.0554123			0.395872	-0.0875717		0.906325	-0.126645			0.664908	-0.243221		0.902316	0.383346
	B-27 0.5%	0.6267	0.499305																0.263664	0.0800857		0.912216	-0.0493807			0.546852	-0.057056		0.916325	-0.0784732			0.558607	-0.311694		0.912316	0.346184
	B-27 1%	0.701597	0.472267																0.576787	-0.0323033		0.922216	-0.0425971			0.932063	-0.190751		0.926325	0			0.582751	-0.252172		0.922316	0.319298
	B-27 2%	0.765935	0.423933																0.361162	-0.0571618		0.932216	-0.0350986			0.307233	0.04504		0.936325	0.0784732			0.139556	0.133171		0.932316	0.298952
																			0.00674167	0.0202854		0.942216	-0.0269585			0.552527	0.173709		0.946325	0.126645			0.455762	-0.175129		0.942316	0.282768
																			0.972397	-0.141688		0.952216	-0.01829			0.15551	0.189588		0.956325	0.151988			0.463478	-0.192986		0.952316	0.269317
																			0.69969	-0.14769		0.962216	-0.00924359			0.687255	-0.0148996		0.966325	0.165368			0.340117	-0.114892		0.962316	0.257728
																			0.489582	-0.0273973		0.972216	0			0.841932	-0.253696		0.976325	0.172415			0.207774	0.146556		0.972316	0.247456
																			0.690076	-0.0596414		0.982216	0.00924359			0.01828	-0.440411		0.986325	0.175847			0.489874	-0.261091		0.982316	0.238141
																			0.131508	0.0533664		0.992216	0.01829			0.380183	0.0504737		0.996325	0.177058			0.640979	-0.150204		0.992316	0.229544
																			0.664505	-0.152787						0.950213	-0.00660435						0.0387826	0.11932		0.999482	0.193005
																			0.20361	-0.124663						0.897352	0.27214						0.509959	-0.169959
																			0.570952	0.141048						0.862545	-0.230314						0.487973	-0.115633
																			0.686917	0.0674689						0.604463	-0.150264						0.48168	-0.090013
																			0.371154	-0.0134309						0.411715	-0.0863177						0.044438	0.170656
																			0.2222	0.0394038						0.790748	-0.00251225						0.59395	-0.246918
																			0.200312	0.140865						0.425591	-0.14233						0.550966	-0.224118
																			0.593541	-0.051524						0.649112	-0.0905182						0.311525	0.0429058
																			0.804261	-0.0769878						0.863223	0.0831371						0.471281	-0.170901
																			0.76131	-0.084961						0.0830943	-0.0264906						0.898327	0.326929
																			0.77699	-0.0441658						0.104675	0.0434733						0.637636	-0.322981
																			0.582545	-0.0381897						0.801883	-0.272003						0.580488	-0.198018
																			0.463893	-0.0403635						0.616	-0.252						0.749689	-0.267388
																			0.848579	-0.00749354						0.803215	-0.091833						0.539176	-0.241216
																			0.953301	0.026936						0.169927	0.174073						0.625379	-0.311329
																			0.492893	-0.0948997						0.771042	-0.129067						0.0287994	0.126012
																			0.27597	-0.122685						0.470999	-0.0355155						0.179573	0.110993
																			0.602672	-0.0411961						0.606716	-0.0983128						0.9003	0.261755
																			0.821998	0.0760417						0.424389	-0.163165						0.3193	-0.0507045
																			0.98779	0.0241148						0.29388	0.0466368						0.436508	-0.0198413
																			0.523267	-0.116893						0.867187	0.0117188						0.324084	-0.0721459
																			0.162618	0.179487						0.585592	-0.0431561						0.0583215	0.167242
																			0.75928	-0.165655						0.712742	-0.125965						0.397727	-0.0836777
																			0.00940786	-0.205562						0.0760536	0.0930641						0.284262	-0.0202623
																			0.960469	0.0992917						0.766511	-0.386346						0.01503	0.263358
																			0.150411	0.195878						0.573923	-0.110888						0.797429	-0.318118
																			0.740817	0.0734122						0.4994	-0.0927613						0.817654	-0.492073
																			0.101471	0.109056						0.573405	-0.100123						0.357267	-0.0564538
																			0.60954	-0.125669						0.31271	0.105808						0.285977	0.0169276
																			0.0296276	0.109907						0.441908	-0.115637						0.568514	-0.188514
																			0.323871	-0.0238706						0.0520592	0.0111378						0.365421	-0.0954588
																			0.726722	0.151231						0.111735	0.137228						0.0564041	0.196191
																			0.502448	-0.0285672						0.700465	0.335108						0.0676521	0.233463
																			0.250565	0.120864						0.744907	-0.230093						0.380392	-0.0666667
																			0.451821	0.260778						0.112932	0.471068						0.584026	-0.166356
																			0.696863	0.0179807						0.869561	0.0288766						0.202949	-0.0135215
																			0.761652	-0.0396607						0.321352	0.0892947						0.398188	-0.107204
																			0.456704	-0.118183						0.208906	0.165169						0.43137	-0.0863916
																			0.51612	0.0773759						0.178969	0.109569						0.448235	-0.107986
																			0.0729219	0.157561						0.678488	-0.262161						0.91842	0.275378
																			0.864477	-0.0477435						0.329412	0.0509804						0.567087	0.02507
																			0.629344	0.0579151						0.281916	0.0474015						0.0293853	0.236175
																			0.656284	-0.00124484						0.803092	-0.0858793						0.59369	-0.213943
																			0.30098	0.111265						0.182664	-0.150749						0.597303	-0.292776
																			0.507428	-0.00742754						0.832439	-0.00752351						0.714001	-0.2889
																			0.0881801	0.188243						0.470222	0.136203						0.35635	-0.13235
																			0.676667	-0.0933333						0.839336	0.0517143						0.476358	-0.10471
																			0.964194	0.0478065						0.376649	0.131288						0.888094	0.471165
																			0.441011	-0.0818278						0.750571	-0.00620997						0.780541	-0.496369
																			0.0191576	0.134993						0.729105	0.0329644						0.140938	0.0788424
																			0.0492092	0.0886						0.501537	-0.115769						0.468085	-0.0808511
																			0.0509839	-0.077907						0.236844	0.145045						0.310791	-0.0140429
																			0.586975	0.0251921						0.507928	-0.107047						0.485523	-0.222365
																			0.622969	-0.072549						0.246662	0.146596						0.983902	0.227863
																			0.432719	-0.13476						0.649847	-0.172669						0.677962	-0.384345
																			0.425393	-0.443912						0.278029	0.122734						0.27058	-0.0530364
																			0.251939	0.0157777						0.759967	-0.0724673						0.117018	0.12895
																			0.537672	-0.204338						0.692308	-0.0846154						0.892047	0.31008
																			0.459821	0.0381039						0.559002	-0.114558						0.873034	0.247772
																			0.961979	-0.0331255						0.522988	-0.102988						0.25348	0.00403121
																			0.886843	0.169548						0.0110414	0.216758						0.598046	-0.263318
																			0.0732345	-0.00488915						0.561706	-0.0518243						0.862221	-0.456709
																			0.991167	-0.253264						0.315548	0.0312258						0.313046	-0.02794
																			0.0935961	-0.110837						0.654108	-0.201047						0.493116	-0.123885
																			0.996259	-0.0227737						0.757363	-0.188193						0.919691	0.337693
																			0.258182	-0.0101818						0.147672	0.111452						0.128675	0.1347
																			0.769816	-0.0607997						0.772978	-0.09097						0.601534	-0.263188
																			0.738783	0.12683						0.287393	-0.0123932						0.786485	-0.243177
																			0.978988	0.33323						0.583355	-0.155969						0.547828	-0.114093
																			0.496356	0.0828105						0.888447	0.0220586						0.531783	-0.115117
																			0.576338	-0.119989						0.29404	0.140386						0.389764	-0.125984
																			0.0159033	-0.000751793						0.556505	-0.176163						0.160916	0.0840639
																			0.851595	-0.0280655						0.485904	0.0430213						0.665016	-0.222956
																			0.982564	0.174813						0.53207	-0.118135						0.606484	-0.239395
																			0.390887	-0.00265142						0.216101	0.127182						0.301489	0.0364417
																			0.315761	-0.0331522						0.213754	0.126495						0.588137	-0.137009
																			0.282358	0.142245						0.89928	-0.405117						0.597674	-0.244947
																			0.641811	-0.0198597						0.270453	0.0628803						0.634876	-0.252523
																			0.465008	-0.0940399						0.544988	-0.0186725						0.504907	-0.16439
																			0.476381	0.00155971						0.765243	-0.0799842						0.420898	-0.0940499
																			0.407683	-0.0363754						0.664951	-0.0843054						0.458855	-0.128347
																			0.729796	-0.0377959						0.50324	-0.219715						0.667611	-0.344082
																			0.511905	0.0865801						0.7058	-0.0664555						0.521088	-0.140334
																			0.168145	0.131067						0.965802	0.230495						0.318229	-0.0342288
																			0.574701	0.00222161						0.271199	0.00331042						0.372222	-0.107905
																			0.741665	0.0299889						0.247396	0.0508492						0.402999	-0.0473506
																			0.0924326	0.0599112						0.658341	-0.131623						0.628571	-0.110204
																			0.600177	0.00271104						0.818809	-0.178184						0.677871	-0.42246
																			0.696166	0.104647						0.601064	-0.225537						0.330416	-0.0823248
																			0.662208	0.171817						0.339141	0.148664						0.190783	0.0977549
																			0.738608	-0.0789438						0.604	-0.144						0.988675	0.303506
																			0.388739	0.150037						0.728175	-0.124008						0.926397	0.301976
																			0.616113	-0.0902162						0.235708	-0.00613589						0.0317593	0.209876
																			0.98913	0.0701581						0.303696	0.0362245						0.803636	-0.483636
																			0.336722	0.14851						0.64651	-0.0283994						0.221042	0.0556377
																			0.693076	0.0384417						0.777861	-0.111194						0.277742	-0.0601683
																			0.7558	-0.127595						0.935361	-0.106789						0.51708	-0.0460374
																			0.5304	-0.150953						0.94264	0.263766						0.145626	0.0638602
																			0.58108	-0.157211						0.461104	0.126445						0.879731	0.441697
																			0.423109	0.157918						0.474593	-0.0662602						0.560359	-0.252089
																			0.731842	-0.20123						0.260837	0.0273725						0.794405	-0.377163
																			0.388211	-0.0927568						0.87466	-0.0621599						0.140758	0.127166
																			0.665914	-0.0962419						0.456441	0.0792728						0.60484	-0.177331
																			0.801009	-0.0187211						0.429688	-0.0351562						0.215971	0.0671835
																			0.49845	-0.111354						0.173251	0.291694						0.474585	-0.158179
																			0.786783	0.189502						0.723921	-0.163755						0.238197	0.00729018
																			0.853755	0.0246762						0.898101	-0.22081						0.658923	-0.319506
																			0.387187	-0.0413538						0.819451	-0.104608						0.960624	0.342878
																			0.151211	0.1102						0.529127	-0.105398						0.930567	-0.373013
																			0.366357	-0.250357						0.769928	-0.157428						0.907407	0.322222
																			0.54721	-0.0761352						0.656975	-0.115652						0.921351	0.407478
																			0.616916	-0.0951772						0.815686	-0.286275						0.663989	-0.274431
																			0.415247	-0.0504925						0.608766	-0.175866						0.702629	-0.249296
																			0.271298	0.0975237						0.614513	0.0312431						0.10012	0.126803
																			0.444931	0.0571098						0.0338558	0.110972						0.677644	-0.350455
																			0.507293	-0.00729341						0.00218317	0.279975						0.721937	-0.362963
																			0.734694	0.0204082						0.513425	-0.0670734						0.0431645	0.202119
																			0.331539	-0.0251559						0.841704	-0.21249						0.27308	-0.000722674
																			0.367683	-0.014492						0.400238	-0.0461522						0.344891	-0.0650748
																			0.857768	-0.00856143						0.54395	-0.00169693						0.122492	0.155939
																			0.469847	-0.0919847						0.945296	0.461208						0.0324778	0.263356
																			0.623598	-0.0838487						0.51276	0.000348402						0.297354	-0.113022
																			0.391053	0.037518						0.579468	-0.105365						0.577572	-0.285726
																			0.567187	-0.153125						0.0524083	0.192802						0.535508	-0.129004
																			0.144464	0.0430359						0.644788	-0.0617761						0.235705	0.0500096
																			0.688953	-0.111595						0.783927	-0.314291						0.793651	-0.404762
																			0.935304	-0.113442						0.297143	-0.0171429						0.11106	0.159528
																			0.900657	0.0881901						0.362376	-0.0341318						0.16891	0.0959125
																			0.384748	0.0384733						0.582322	-0.118322						0.162476	0.084488
																			0.306777	0.155345						0.747936	-0.0487487						0.711612	-0.38294
																			0.226638	0.0103989						0.0998016	0.191865						0.425755	-0.00512033
																			0.0161775	-0.153829						0.683206	-0.38088						0.556432	-0.195436
																			0.728598	-0.0408341						0.0485052	0.344057						0.411779	-0.033401
																			0.523122	-0.11836						0.191283	0.0517726						0.318467	-0.0643684
																			0.341352	-0.0342982						0.363329	0.0332959						0.855932	0.464626
																			0.970911	0.0328485						0.265336	0.0830249						0.170476	0.0916967
																			0.237831	0.14077						0.730626	-0.151261						0.585726	-0.202105
																			0.955793	-0.0608517						0.927303	0.402594						0.717195	-0.221041
																			0.217332	-0.0376448						0.429956	-0.0484299						0.0569218	0.231016
																			0.290807	-0.0120462						0.681316	-0.136203						0.310681	-0.0445215
																			0.971445	-0.0883809						0.816097	-0.207226						0.549555	-0.315839
																			0.473017	-0.135668						0.761721	-0.141313						0.346112	-0.0530719
																			0.36608	-0.0222068						0.806846	-0.188373						0.902624	0.360534
																			0.562214	-0.275361						0.248006	0.0867219						0.490747	-0.157413
																			0.412176	-0.0452404						0.974102	-0.168546						0.395822	-0.109001
																			0.501415	0.0810023						0.40146	0.0328467						0.0381709	0.426945
																			0.197688	0.114812						0.670769	-0.122769						0.181538	0.108258
																			0.554455	-0.0918212						0.216766	0.243908						0.339094	0.0458113
																			0.252297	-0.0570775						0.111214	0.186825						0.683704	-0.235571
																			0.245456	-0.0056039						0.0824282	0.129436						0.682351	-0.415434
																			0.0357388	0.0842612						0.301883	-0.0110467						0.652824	-0.26723
																			0.743548	-0.0217742						0.390895	-0.0384356						0.226482	0.0524022
																			0.312144	0.0480091						0.480201	0.0611529						0.00414188	0.19436
																			0.486915	-0.0285813						0.59639	-0.029043						0.758189	-0.0267842
																			0.589506	-0.0640822						0.307509	0.00894718						0.931013	-0.327839
																			0.666157	0.179432						0.331635	0.21272						0.273134	-0.0108386
																			0.145688	0.104312						0.76984	-0.286789						0.641805	-0.309649
																			0.202162	-0.030991						0.233615	0.0639054						0.560054	-0.0269656
																			0.854789	0.0762452						0.0193513	0.46243						0.230439	0.171904
																			0.761224	-0.0140978						0.125186	0.218944						0.0899003	0.166737
																			0.491972	0.0164313						0.414411	0.0748597						0.523778	-0.251849
																			0.405386	0.0467875						0.723472	-0.00103837						0.00347102	0.212947
																			0.0556816	0.0987899						0.0898214	0.155238						0.0882401	0.230909
																			0.463238	-0.0401606						0.204451	0.0390269						0.716954	-0.0461207
																			0.782695	0.154313						0.570511	-0.00513974						0.511038	-0.255977
																			0.722257	-0.0337957						0.718631	-0.168412						0.905303	0.498864
																			0.950771	-0.02546						0.103272	0.183035						0.500915	-0.240538
																			0.284431	0.127783						0.391171	0.0391573						0.618545	-0.263174
																			0.839897	-0.0855863						0.812964	-0.0578622						0.359077	0.0524615
																			0.530158	-0.135849						0.743767	-0.349236						0.836467	0.452595
																			0.510071	-0.0826855						0.836291	-0.075157						0.373687	-0.0807187
																			0.705359	0.00281189						0.733231	0.0328981						0.60158	-0.283699
																			0.422364	-0.0876697						0.759259	-0.196759						0.724932	-0.319973
																			0.656219	-0.209867						0.0798776	0.103716						0.485977	0.022023
																			0.80925	-0.125656						0.375747	0.0107072						0.363156	-0.107342
																			0.713047	-0.0340801						0.804324	-0.173372						0.636905	-0.199405
																			0.179595	0.0975137						0.662719	-0.0503843						0.9686	0.27291
																			0.614096	0.00605899						0.217598	-0.0564406						0.42185	-0.0753589
																			0.86722	0.0930979						0.429225	-0.00796487						0.544444	-0.145163
																			0.897323	-0.154351						0.867001	-0.0869177						0.630983	-0.345784
																			0.925356	0.0117068						0.442416	-0.0471593						0.119822	0.121285
																			0.254611	0.0938735						0.315625	0.313466						0.422039	-0.0943078
																			0.139071	0.0171786						0.619253	-0.202586						0.944502	0.367765
																			0.305653	0.10204						0.599507	-0.244295						0.162744	0.115034
																			0.0197547	-0.0843935						0.759095	-0.29895						0.0112986	0.195123
																			0.175798	0.0309689						0.45671	-0.105359						0.623123	-0.275484
																			0.393817	-0.0396505						0.201534	0.0612113						0.282132	0.0100488
																			0.433635	-0.0354449						0.491276	-0.124864						0.101604	0.187652
																			0.186988	0.065012						0.56966	0.0562941						0.513393	-0.158692
																			0.653265	-0.172796						0.585187	-0.090722						0.199628	0.0633029
																			0.86148	0.00790816						0.759089	-0.195597						0.171877	0.0761547
																			0.222991	0.102767						0.262521	0.0545526						0.406357	-0.107907
																			0.740293	-0.031277						0.757333	0.115618						0.340714	-0.00997468
																			0.660628	0.000316612						0.703443	-0.230414						0.566293	-0.315313
																			0.259875	0.0425444						0.287012	-0.0156945						0.957606	0.258394
																			0.0366228	0.226353						0.96816	0.0119725						0.381864	-0.142368
																			0.898779	-0.074289						0.101961	0.436221						0.954862	-0.426965
																			0.100186	-0.0181543						0.518912	-0.128354						0.47795	-0.185063
																			0.0767511	0.0377527						0.108407	0.186675						0.295721	-0.0257593
																			0.0214033	0.0170583						0.909657	0.385964						0.471769	-0.139723
																			0.0235294	0.143743						0.158046	0.341954						0.622024	-0.202381
																			0.338089	0.132499						0.547494	-0.109478						0.577435	-0.239032
																			0.0818502	-0.000653595						0.421719	-0.0623444						0.33809	-0.0586139
																			0.818266	-0.14167						0.55459	-0.0354262						0.403464	-0.108533
																			0.151727	0.467706						0.67005	-0.0880832						0.514328	-0.164117
																			0.121919	0.0126968						0.327126	0.0365109						0.962436	0.272652
																			0.97607	0.163553						0.743716	0.0136066						0.663153	-0.293109
																			0.902487	0.0205899						0.652989	-0.128196						0.336195	-0.0411132
																			0.945932	0.0605198						0.506822	0.0717223						0.375632	-0.0928448
																			0.250436	0.179753						0.691895	-0.263323						0.568425	-0.251033
																			0.982601	0.0289377						0.86055	0.0381279						0.241445	-0.0160348
																			0.660651	-0.18274						0.555556	-0.206349						0.867857	-0.5
																			0.664033	-0.0113616						0.186721	0.184821						0.665072	-0.367551
																			0.822231	-0.113744						0.394202	-0.0438079						0.367816	-0.105521
																			0.767717	-0.00787402						0.212	0.144						0.70745	-0.301827
																			0.52582	-0.00122951						0.649816	-0.0498164						0.635408	-0.293528
																			0.0490905	0.0485658						0.743197	-0.169975						0.650928	-0.398896
																			0.317244	0.0235636						0.631079	-0.144913						0.190071	0.0475177
																			0.256128	0.106806						0.63698	-0.257388						0.577695	-0.113985
																			0.0655237	0.0979744						0.0769316	0.258835						0.0619197	0.23242
																			0.782139	-0.0792106						0.523917	-0.0799013						0.610923	-0.284392
																			0.76888	-0.0322549						0.00843373	0.220482						0.88543	0.410534
																			0.388758	-0.00140573						0.808265	-0.0614291						0.848527	-0.468453
																			0.731683	0.10497						0.987222	0.101132						0.897119	-0.37037
																			0.0474722	-0.00915802						0.171683	0.318513						0.64375	-0.30625
																			0.890669	-0.110181						0.185606	0.0852273						0.622667	-0.232667
																			0.777684	0.25803						0.362347	-0.0318748						0.299898	-0.0253886
																			0.140805	0.0962644						0.281948	0.138285						0.570561	-0.150808
																			0.666498	-0.0707531						0.753022	-0.210649						0.50235	-0.164221
																			0.074441	0.0903099						0.758213	-0.0836102						0.700028	-0.361864
																			0.305113	-0.0475371						0.1413	0.0316954						0.535726	-0.24647
																			0.243009	0.0889743						0.000822186	0.0794991						0.0104078	0.263356
																			0.930421	-0.0704215						0.90911	0.428497						0.725688	-0.401469
																			0.411353	-0.036867						0.3307	0.0586129						0.0575473	0.0955139
																			0.25201	-0.0969079						0.768636	-0.0627541						0.916667	0.401515
																			0.744557	-0.149415						0.74806	0.163231						0.284741	-0.0253266
																			0.399598	0.0177248						0.103525	-0.264943						0.691308	-0.268997
																			0.183997	-0.0173304						0.794659	-0.113026						0.366481	-0.0833925
																			0.349041	-0.0116429						0.248296	0.106405						0.241074	0.0255926
																			0.853075	0.0414567						0.226757	0.214059						0.438659	-0.1185
																			0.903495	-0.0715274						0.499749	-0.0394316						0.0308857	0.267622
																			0.662909	-0.12349						0.571998	0.059375						0.359802	-0.0631923
																			0.19147	-0.251935						0.100377	0.207623						0.799926	-0.447699
																			0.988563	0.155923						0.615093	-0.155744						0.445344	-0.0445344
																			0.848739	0.00840336						0.781842	0.344008						0.843684	-0.37
																			0.0446349	0.145648						0.559756	-0.110776						0.126676	0.127356
																			0.762968	0.177977						0.103616	0.383884						0.866166	-0.46232
																			0.188679	0.0888876						0.443137	-0.180392						0.262394	-0.00239382
																			0.939322	-0.0162455						0.307574	0.194402						0.670683	-0.339748
																			0.152303	0.0516188						0.742369	-0.370106						0.520177	-0.208973
																			0.898492	0.109413						0.163199	0.0887393						0.811331	0.451081
																			0.706405	0.0634696						0.195579	0.116208						0.689205	-0.308674
																			0.990032	0.0841864						0.411757	0.0144723						0.283911	-0.00064932
																			0.234029	0.201395						0.457853	-0.202039						0.281363	0.0110101
																			0.126209	0.285343						0.594705	-0.0227876						0.268482	0.0505837
																			0.725559	-0.0406854						0.716217	-0.136385						0.61565	-0.219026
																			0.931044	0.0388812						0.440694	0.0321747						0.681746	-0.234473
																			0.508696	-0.0829934						0.29588	0.0361807						0.446715	-0.22149
																			0.923476	0.18718						0.503077	-0.204758						0.86752	-0.298555
																			0.667988	-0.157784						0.378709	0.0307108						0.362163	-0.0363203
																			0.544771	-0.0467794						0.0514184	0.399645						0.497011	-0.177862
																			0.34102	-0.0391335						0.12898	0.100187						0.49875	-0.169636
																			0.577494	-0.0223916						0.0173692	0.290024						0.538196	-0.220014
																			0.0245902	0.0245902						0.0168096	0.479058						0.657874	-0.250148
																			0.150621	0.0974407						0.544281	-0.248401						0.39574	-0.125578
																			0.431612	0.03022						0.637472	-0.125076						0.928884	-0.4747
																			0.674375	-0.054375						0.541128	-0.174594						0.0177613	0.373543
																			0.35074	-0.0478359						0.7081	-0.138534						0.589595	-0.208448
																			0.866737	-0.0519226						0.427675	-0.102572						0.578409	-0.205939
																			0.237536	0.121724						0.781466	-0.222872						0.578146	-0.190391
																			0.997758	0.235848						0.250145	0.169086						0.411988	0.0438948
																			0.648429	-0.0580231						0.50489	-0.0671544						0.111555	0.254117
																			0.65404	0.0602456						0.551775	-0.155299						0.630856	-0.264785
																			0.235077	0.13712						0.746495	-0.153339						0.539683	-0.206349
																			0.858778	0.168565						0.431051	-0.0278892						0.66622	-0.264675
																			0.919847	-0.0458015						0.157214	0.176119						0.165679	0.109414
																			0.541767	0.0485944						0.453435	0.0702012						0.558344	-0.318525
																			0.387914	-0.105386						0.0445697	0.184939						0.299972	-0.0896714
																			0.818104	-0.170331						0.474738	-0.0219816						0.55261	-0.226767
																			0.0832766	0.0151486						0.432637	0.058069						0.619293	-0.322683
																			0.210093	-0.00771189						0.921991	0.0118607						0.601518	-0.126233
																			0.110916	-0.0613293						0.807108	-0.111619						0.413389	-0.104747
																			0.655665	-0.0498561						0.586597	-0.167898						0.868026	0.482967
																			0.302663	0.0795762						0.472878	-0.0179605						0.0712032	0.228009
																			0.563531	-0.128237						0.479977	-0.0808354						0.864135	0.494515
																			0.830861	0.133566						0.568367	-0.0311765						0.854878	0.359937
																			0.605087	-0.113151						0.883357	-0.0152256						0.483445	-0.194827
																			0.344608	-0.102941						0.170647	0.101437						0.681464	-0.100163
																			0.159772	0.0860612						0.121907	0.177238						0.376396	-0.0781499
																			0.601956	-0.209394						0.62109	-0.00283291						0.488053	-0.14821
																			0.662956	-0.0212236						0.238247	0.0605578						0.49723	-0.20062
																			0.440237	-0.120735						0.605257	-0.219078						0.732488	-0.375625
																			0.906615	-0.0077821						0.369081	-0.335624						0.386037	-0.108693
																			0.71574	-0.117346						0.551418	-0.202934						0.309934	-0.0375608
																			0.78153	-0.0235229						0.216216	0.0810811						0.449979	-0.21742
																			0.647303	-0.0829876						0.133358	0.0610861						0.894974	0.344242
																			0.0557067	0.183676						0.831359	-0.0653038						0.217618	-0.0167984
																			0.918644	0.05313						0.825202	-0.0772679						0.58085	-0.0730378
																			0.556171	-0.0313781						0.97998	0.295492						0.872846	0.241545
																			0.45082	0.0614754						0.409725	-0.0120868						0.522221	-0.248362
																			0.202452	0.157548						0.526882	-0.228495						0.562506	-0.0798802
																			0.104447	0.0265055						0.868836	-0.0543196						0.525758	-0.290909
																			0.821939	0.0125677						0.0350478	0.066456						0.411523	-0.10148
																			0.015046	0.00456182						0.191085	0.1971						0.417429	-0.1513
																			0.385302	-0.00770847						0.800853	-0.171223						0.803715	-0.381234
																			0.602355	-0.022956						0.31121	-0.0221108						0.285333	-0.100783
																			0.733692	-0.173381						0.375737	0.119877						0.608183	-0.172498
																			0.725538	-0.151158						0.974498	-0.279376						0.756922	-0.289962
																			0.811181	-0.019692						0.951995	-0.42192						0.92802	0.412605
																			0.669409	-0.0790479						0.273303	0.13047						0.242328	0.137372
																			0.193941	0.0763291						0.553022	-0.100124						0.852116	0.462778
																			0.67952	0.0369546						0.537742	-0.075936						0.253174	0.0561481
																			0.0943152	0.143603						0.347324	0.00873701						0.618167	-0.187839
																			0.879856	-0.228595						0.215696	-0.383664						0.912411	0.302779
																			0.40341	-0.000248004						0.403983	-0.0252591						0.773738	0.428905
																			0.183295	0.024705						0.0253659	0.00663415						0.799778	-0.383489
																			0.469028	-0.0033788						0.356634	0.0725153						0.310781	-0.0489625
																			0.713416	-0.0899846						0.624786	-0.0155428						0.216696	0.0975896
																			0.720629	-0.0382758						0.511751	0.0110709						0.522987	-0.195327
																			0.278677	0.0249663						0.53385	-0.0358913						0.484977	-0.0818765
																			0.476722	0.133515						0.134102	0.158271						0.473046	-0.210603
																			0.252511	-0.0172166						0.902215	0.0272459						0.201142	0.0289838
																			0.0486821	0.143771						0.385378	-0.0832507						0.153515	0.0813025
																			0.361089	0.272953						0.707001	-0.208947						0.130665	0.305425
																			0.833039	0.0477306						0.318397	0.125081						0.405166	-0.149936
																			0.50068	-0.0593846						0.328085	0.0164526						0.664178	-0.21546
																			0.674762	-0.0293432						0.951026	0.103826						0.383077	-0.0753846
																			0.252605	0.0138185						0.476952	-0.183074						0.641383	-0.256446
																			0.501011	-0.046862						0.284619	0.330167						0.628493	-0.162075
																			0.65486	-0.227982						0.630547	-0.105255						0.920115	0.473143
																			0.818788	0.00712282						0.374206	0.0162698						0.437201	-0.138446
																			0.101025	0.00133767						0.545346	0.0302995						0.457301	-0.266461
																			0.400162	0.103655						0.775966	0.426089						0.717465	-0.243585
																			0.42276	0.11474						0.734421	-0.0800999						0.566247	-0.14792
																			0.39797	0.0531582						0.644246	-0.0980617						0.330757	-0.066606
																			0.664638	-0.151817						0.477811	-0.264696						0.718726	-0.183327
																			0.0916948	0.047403						0.302862	-0.00962882						0.104946	0.174582
																			0.354217	-0.0537876						0.343947	-0.0979791						0.539473	-0.189046
																			0.802201	-0.405649						0.361431	-0.0122784						0.945202	0.243987
																			0.264522	0.0367337						0.260783	0.102465						0.448577	-0.0493996
																			0.531696	-0.0186525						0.64961	-0.136097						0.0410638	0.188821
																			0.179619	0.00866588						0.00729927	0.332117						0.499761	-0.135761
																			0.660393	-0.264648						0.854902	-0.283993						0.476428	-0.00294277
																			0.999678	0.132898						0.601457	-0.0962306						0.560251	-0.179498
																			0.687201	0.00574529						0.383985	0.102906						0.186083	0.137225
																			0.0223677	-0.00313693						0.731167	-0.287653						0.147159	0.161721
																			0.665306	-0.0725638						0.187119	0.102355						0.267926	-0.0179256
																			0.737918	-0.0738253						0.969016	0.250107						0.819298	0.473989
																			0.766053	0.0275974						0.751158	0.00514426						0.934091	-0.356222
																			0.220396	0.159394						0.421415	0.0504161						0.824916	0.286654
																			0.0443444	-0.0166764						0.764381	-0.092041						0.71483	-0.377053
																			0.347039	0.00113909						0.647751	-0.166579						0.647554	-0.119126
																			0.251485	0.233993						0.377875	0.0221254						0.69801	0.22447
																			0.269351	0.0913631						0.418251	-0.0494297						0.47766	-0.104644
																			0.254683	0.162321						0.761159	-0.174813						0.418092	-0.148704
																			0.311994	-0.00247051						0.339039	0.196526						0.535822	-0.122694
																			0.806918	-0.0814282						0.741371	-0.099639						0.661614	-0.298745
																			0.460839	-0.0383587						0.881823	0.391254						0.345688	-0.0214688
																			0.495242	-0.0244253						0.289938	0.0321596						0.246818	0.00918182
																			0.523435	0.118872						0.423317	0.0385305						0.524244	-0.193475
																			0.153298	0.078912						0.758857	-0.0514493						0.9061	0.334907
																			0.562115	-0.334842						0.9904	0.354698						0.585249	-0.374042
																			0.50543	0.00226244						0.671563	-0.0939766						0.640205	-0.140205
																			0.473015	0.16305						0.942784	-0.363419						0.641667	-0.26339
																			0.234698	0.0817579						0.929199	-0.371507						0.846933	-0.456971
																			0.532263	-0.17393						0.736411	-0.236411						0.284982	0.0821067
																			0.231827	0.0210028						0.299103	0.0143887						0.273761	-0.233403
																			0.909085	-0.0133325						0.775934	-0.0954357						0.272283	0.0315629
																			0.109426	0.154942						0.620909	-0.124785						0.18902	0.0709804
																			0.619448	-0.0804148						0.432451	-0.118165						0.425894	-0.0965768
																			0.634321	-0.153485						0.417441	-0.0592318						0.068465	0.254492
																			0.561624	-0.0842581						0.641681	0.0183193						0.353093	-0.0534981
																			0.313115	-0.0219754						0.327386	0.201811						0.939734	0.402678
																			0.473911	0.0599234						0.867553	-0.42694						0.899581	0.357124
																			0.757148	-0.161403						0.120621	-0.00717571						0.932929	0.445748
																			0.522267	-0.0242915						0.295714	0.00232558						0.427234	-0.161674
																			0.754244	0.140302						0.820724	-0.130099						0.510326	-0.200249
																			0.291176	0.0648841						0.64993	-0.063585						0.585204	-0.210687
																			0.701813	-0.0165539						0.701241	-0.112531						0.0758732	0.248451
																			0.572121	0.0186128						0.973921	0.223504						0.419958	0.0272991
																			0.433955	0.0519892						0.151821	0.104085						0.182203	0.0949898
																			0.415718	-0.00486558						0.361057	-0.0443904						0.913469	0.362393
																			0.437818	-0.0550051						0.498922	-0.0771829						0.530367	-0.101795
																			0.649623	0.07281						0.462185	-0.0882353						0.874952	0.411322
																			0.694166	-0.00717455						0.576085	-0.184596						0.829218	-0.420127
																			0.491898	-0.0560009						0.344653	0.167065						0.252826	0.106358
																			0.410355	0.28789						0.364354	0.0700727						0.757542	-0.253444
																			0.746324	0.0371407						0.464501	-0.0985434						0.488005	-0.202899
																			0.688898	-0.175488						0.336022	0.0124633						0.731771	-0.206771
																			0.678617	0.0472521						0.883205	-0.444609						0.346429	-0.0618442
																			0.544962	0.0297507						0.256945	-0.0335018						0.464145	-0.0740741
																			0.68274	-0.155314						0.184553	0.108883						0.782973	-0.297788
																			0.163518	0.0669344						0.437851	0.140904						0.41253	-0.15721
																			0.544203	-0.135297						0.664747	-0.0944348						0.554444	-0.379723
																			0.497328	-0.0957531						0.179903	0.102884						0.208592	0.0167043
																			0.0154949	-0.449802						0.931159	-0.496377						0.321963	-0.0446525
																			0.814899	-0.0830978						0.310675	0.139524						0.0200412	0.339032
																			0.347278	-0.272929						0.668529	-0.123813						0.556133	-0.245376
																			0.604447	0.0860293						0.0142994	0.480285						0.355637	0.144363
																			0.194497	0.140249						0.629873	-0.0298734						0.829637	-0.433878
																			0.341767	0.0437751						0.822516	-0.261732						0.0871699	0.163781
																			0.765037	-0.00531935						0.179039	0.302846						0.249393	0.0636149
																			0.683918	0.0710232						0.687967	-0.227967						0.596154	-0.0923077
																			0.982313	-0.153741						0.282342	0.0828028						0.0600717	0.0559283
																			0.835677	0.061759						0.475905	-0.0853473						0.533645	-0.217405
																			0.587625	0.0983251						0.547692	-0.131692						0.443202	-0.166779
																			0.332542	-0.0633112						0.600288	-0.0370697						0.540185	-0.0713208
																			0.809831	-0.0890765						0.604895	0.0104895						0.961029	0.267844
																			0.809379	-0.100877						0.965174	-0.484114						0.649792	-0.249161
																			0.668215	-0.255517						0.944142	-0.396522						0.370344	-0.0302632
																			0.655068	-0.0260929						0.970689	-0.0793037						0.74739	0.302998
																			0.228412	0.264235						0.402551	-0.0491377						0.76496	-0.416024
																			0.649847	-0.0156053						0.266667	0.286364						0.475304	-0.0711943
																			0.367141	0.0918145						0.70087	-0.114372						0.666656	-0.235204
																			0.285328	0.0685815						0.0597332	0.148296						0.0330159	0.183402
																			0.928793	0.142905						0.124496	0.207579						0.664834	-0.121039
																			0.782456	-0.0938596						0.0614315	0.226958						0.730504	-0.312253
																			0.387548	-0.0730323						0.228571	0.178701						0.566881	-0.10476
																			0.648508	-0.0770794						0.729855	-0.0818551						0.294994	0.0956314
																			0.724435	-0.148164						0.161391	0.212781						0.60886	-0.120054
																			0.799794	-0.0899897						0.670641	-0.146477						0.661622	-0.330883
																			0.298076	-0.0385341						0.624116	-0.0866714						0.676196	-0.37026
																			0.665805	0.0832148						0.022371	0.359308						0.313946	-0.0405376
																			0.455253	-0.00389105						0.160008	0.414795						0.249169	0.0253406
																			0.724584	-0.0749775						0.681162	-0.103473						0.158316	0.0407582
																			0.276612	0.190868						0.360238	-0.0484969						0.408512	-0.146217
																			0.923151	0.097857						0.878506	0.230869						0.634482	-0.134482
																			0.922076	-0.116106						0.323212	0.0607883						0.0356881	0.286151
																			0.131127	-0.0311275						0.798648	0.467225						0.7463	-0.347926
																			0.446187	0.369499						0.412953	-0.0561068						0.331883	-0.0538911
																			0.498346	-0.00603805						0.708037	-0.125759						0.636943	-0.21157
																			0.59092	-0.054155						0.595041	-0.115702						0.382173	0.0291482
																			0.284179	0.0552705						0.199367	0.234093						0.532996	-0.174971
																			0.854022	-0.0490426						0.809264	0.116662						0.635526	-0.267937
																			0.399776	0.0231316						0.527337	-0.0743459						0.723054	-0.383998
																			0.764228	0.0789779						0.226881	0.141971						0.45894	-0.06687
																			0.749756	0.0728858						0.100609	0.124801						0.0298484	0.185246
																			0.790284	-0.0819502						0.0529576	0.105633						0.563307	-0.124711
																			0.376088	-0.0615719						0.639893	-0.0622039						0.769768	-0.199456
																			0.41059	-0.110237						0.563734	-0.0655924						0.736396	-0.4401
																			0.390206	-0.144995						0.900445	-0.311735						0.979096	0.221676
																			0.023351	0.129634						0.558314	-0.0229601						0.095101	0.197868
																			0.015342	0.0474031						0.880137	0.445854						0.656863	-0.327858
																			0.0104478	0.258209						0.662416	-0.0858034						0.313005	-0.0432957
																			0.825964	0.0230159						0.423548	0.00387097						0.472417	-0.10507
																			0.933996	-0.355425						0.682295	-0.184256						0.00522388	0.389776
																			0.481725	-0.0713667						0.351001	0.00672295						0.185759	0.101126
																			0.940667	0.0517576						0.533147	-0.156162						0.192793	0.202057
																			0.170285	0.0613329						0.628489	-0.0541919						0.65537	-0.178577
																			0.356958	-0.0642755						0.823314	-0.16449						0.0251931	0.197463
																			0.681518	-0.0211403						0.464235	0.0796979						0.536534	-0.120568
																			0.389775	0.10838						0.811458	-0.351081						0.477327	-0.168384
																			0.939041	0.0717113						0.401888	0.00401606						0.507902	-0.18232
																			0.897705	0.286693						0.793787	-0.395519						0.617636	-0.175405
																			0.394683	0.0140473						0.488728	-0.0160718						0.44495	-0.0968019
																			0.468227	-0.0666523						0.632394	-0.07369						0.593896	-0.293485
																			0.815505	0.00607187						0.298811	-0.0362629						0.830948	-0.478835
																			0.731373	-0.072549						0.913025	-0.143794						0.643651	-0.364681
																			0.59587	-0.087934						0.43278	0.12322						0.71014	-0.438823
																			0.463778	-0.00284091						0.436435	0.0372496						0.328181	0.103117
																			0.202307	0.0834071						0.692215	-0.0627332						0.712056	-0.253378
																			0.0328118	-0.0653322						0.311756	-0.0292281						0.350884	-0.0323359
																			0.89062	0.0360214						0.231362	-0.0503665						0.577156	-0.227362
																			0.791385	0.019315						0.184134	-0.0309084						0.35866	0.106285
																			0.584154	0.0365353						0.49012	-0.0245332						0.885417	-0.434659
																			0.120087	0.241702						0.588201	-0.0780798						0.344365	-0.0408634
																			0.641634	-0.3083						0.751088	-0.0858157						0.60716	-0.134719
																			0.278095	0.117428						0.376567	0.0834328						0.126197	0.110445
																			0.595442	-0.0703456						0.690185	-0.140384						0.86221	0.338562
																			0.612889	0.194488						0.120354	0.129646						0.604223	-0.226601
																			0.593034	-0.00709661						0.352685	0.0201219						0.691018	-0.277591
																			0.022435	0.190743						0.932072	-0.278787						0.697673	-0.111327
																			0.859196	0.0343403						0.371906	0.0684236						0.268681	0.0918633
																			0.244118	-0.0016934						0.00992681	0.125876						0.632262	-0.189574
																			0.116935	0.116935						0.701663	0.188017						0.485328	-0.10127
																			0.433819	0.0119172						0.792904	-0.265344						0.226992	0.0857495
																			0.583247	-0.000235427						0.0558415	-0.0220069						0.607802	-0.185007
																			0.937008	0.0826772						0.416056	-0.155186						0.290476	-0.0326984
																			0.737296	-0.0217786						0.754128	-0.2126						0.872571	-0.374416
																			0.723315	-0.16953						0.795805	-0.123805						0.64529	-0.251985
																			0.226247	-0.0270438						0.0548599	0.0182171						0.473214	-0.108508
																			0.450269	0.0288978						0.258475	0.271186						0.654262	0.0662616
																			0.742122	-0.104718						0.173422	-0.370144						0.767745	-0.272332
																			0.27757	-0.00371083						0.89746	-0.327788						0.859888	0.368182
																			0.171084	0.180695						0.631228	-0.303427						0.365562	-0.072174
																			0.947062	0.318563						0.854381	-0.13699						0.30789	-0.0339775
																			0.908512	0.0259142						0.40591	-0.0806093						0.552787	-0.203581
																			0.256359	-0.0745412						0.710961	0.0205562						0.570632	-0.123991
																			0.509768	-0.018315						0.716264	-0.162545						0.199016	0.0748975
																			0.0776552	0.313649						0.353706	0.0675541						0.0852478	0.101709
																			0.128213	0.148467						0.673492	-0.0556057						0.406479	-0.0295563
																			0.48894	-0.0956341						0.50235	0.0695923						0.293733	-0.0115754
																			0.587719	-0.157895						0.617244	-0.0676571						0.622961	-0.21051
																			0.873337	0.126663						0.742073	-0.124745						0.24483	-0.206204
																			0.54948	-0.07714						0.674686	-0.369722						0.0688162	0.196244
																			0.151983	0.00631801						0.3603	0.0585681						0.33482	0.0381311
																			0.212762	0.0654339						0.514405	-0.109446						0.867219	0.444522
																			0.723987	-0.326498						0.0453133	-0.380041						0.681746	-0.203485
																			0.126512	0.197599						0.582891	-0.226615						0.594201	-0.225557
																			0.569778	-0.0639414						0.933114	0.299342						0.410664	-0.0215429
																			0.17517	0.0697279						0.91842	-0.0153193						0.715362	0.0646377
																			0.671099	-0.108599						0.724964	-0.307053						0.344601	-0.0826088
																			0.146647	0.254131						0.475041	0.168401						0.950912	0.211144
																			0.698932	-0.0491265						0.603491	0.0563446						0.681666	-0.296169
																			0.637652	0.350629						0.642467	-0.0313561						0.612979	-0.0644719
																			0.685158	-0.0236798						0.662425	-0.0655869						0.840115	0.434132
																			0.0784892	0.015999						0.351158	0.0518835						0.843379	0.297032
																			0.0524031	0.279597						0.602954	-0.213017						0.957937	0.292063
																			0.491077	-0.141077						0.155303	0.30303						0.464194	-0.168314
																			0.880165	-0.0519205						0.534973	-0.0365504						0.324606	-0.0781273
																			0.0283883	0.0670316						0.15457	0.0954301						0.219117	0.149931
																			0.511429	-0.0554286						0.231109	0.0253012						0.3569	-0.0530543
																			0.585775	-0.0973138						0.525368	-0.011424						0.749772	-0.210149
																			0.399184	0.184149						0.961534	-0.381873						0.415083	-0.124335
																			0.115585	0.210502						0.00905462	0.387949						0.306798	0.0162791
																			0.37689	-0.0408241						0.927551	-0.47449						0.321767	-0.0205622
																			0.670973	-0.188483						0.949741	-0.376824						0.541167	-0.145167
																			0.363242	0.138644						0.777317	-0.0887357						0.906116	0.38195
																			0.0666667	0.435294						0.479688	-0.100781						0.968365	0.418987
																			0.91204	0.435616						0.575758	-0.236915						0.685267	-0.264858
																			0.970725	0.0453397						0.787099	-0.230614						0.304167	-0.0352273
																			0.525896	-0.063745						0.193277	0.140056						0.633053	0.0610644
																			0.126666	-0.326666						0.436735	-0.0857143						0.162333	0.0793333
																			0.754375	-0.00969458						0.552041	0.0372449						0.490347	-0.274131
																			0.9564	-0.205581						0.0647829	0.449273						0.722822	-0.465438
																			0.254545	-0.0561983						0.972681	0.442544						0.215046	0.133974
																			0.732278	-0.0574817						0.617078	0.366635						0.472927	-0.0821219
																			0.0272427	-0.0997065						0.895343	-0.137049						0.384921	-0.0436508
																			0.572872	-0.183983						0.221336	0.187905						0.528758	-0.308494
																			0.364774	0.0165485						0.579334	-0.140809						0.565538	-0.180403
																			0.0819252	0.240784						0.591102	-0.146186						0.978708	0.28566
																			0.195102	0.016898						0.66921	-0.0601568						0.291453	-0.0645624
																			0.0131956	0.300057						0.513196	-0.0754446						0.538717	-0.0627018
																			0.689572	0.0422289						0.831839	-0.212791						0.685031	-0.23197
																			0.735015	-0.215174						0.600694	-0.188194						0.388716	-0.148559
																			0.0996568	0.219574						0.907379	-0.375883						0.806142	0.461858
																			0.604507	-0.0723183						0.3033	0.228196						0.956957	0.410131
																			0.928856	0.0857957						0.8445	-0.322931						0.432706	-0.214452
																			0.247148	0.0536334						0.388065	0.0158561						0.420798	-0.226353
																			0.917918	-0.043424						0.872909	0.062206						0.835111	0.479066
																			0.854181	-0.0124549						0.884129	-0.0101455						0.711192	-0.437688
																			0.698621	-0.0706207						0.62829	-0.0219908						0.194448	0.186908
																			0.222181	0.0306492						0.00408511	0.446979						0.405201	0.0421679
																			0.35975	-0.062875						0.559394	-0.139641						0.241758	0.195305
																			0.506697	-0.0199049						0.706421	0.0134062						0.737324	-0.423944
																			0.78155	-0.0512132						0.94114	-0.347501						0.340135	0.183302
																			0.447478	0.147563						0.114261	0.480809						0.363548	-0.0570968
																			0.271154	0.367735						0.396672	0.133693						0.33594	0.0409831
																			0.139013	0.0947033						0.988204	-0.338598						0.451624	-0.179284
																			0.644505	-0.27936						0.776264	-0.292747						0.430936	0.0275616
																			0.988258	-0.0648859						0.948045	0.264455						0.112813	0.114986
																			0.983835	-0.396474						0.415209	0.250245						0.749071	-0.178205
																			0.492804	-0.0747716						0.281943	0.117234						0.230371	0.019629
																			0.38081	-0.119446						0.268508	0.00133333						0.716562	-0.31139
																			0.0935338	0.101955						0.958361	-0.477158						0.294531	0.301832
																			0.901219	0.460184						0.55142	-0.0224948						0.601558	-0.378869
																			0.566202	0.0191638						0.0150404	0.245148						0.950696	0.436023
																			0.213414	0.258284						0.307567	-0.00190708						0.342724	-0.0627237
																			0.758953	-0.136546						0.121094	0.15625						0.227329	-0.00291979
																			0.556591	-0.0166669						0.858605	0.353395						0.456087	-0.136538
																			0.212004	-0.0593324						0.273084	0.0483448						0.463577	-0.0885771
																			0.60981	-0.165731						0.830314	0.40704						0.635315	-0.374271
																			0.888731	0.276591						0.278671	0.240413						0.486148	-0.107547
																			0.839045	0.084032						0.626315	-0.147053						0.286283	-0.0808037
																			0.66485	-0.0369433						0.0184667	0.212303						0.516232	-0.107992
																			0.58972	-0.0142101						0.91542	0.0722343						0.462535	-0.141702
																			0.952687	-0.0601247						0.480433	0.116206						0.609176	-0.198402
																			0.496338	-0.120338						0.359741	-0.0844374						0.541687	-0.116453
																			0.721646	-0.0929538						0.0725694	0.107986						0.447623	-0.14023
																			0.727354	-0.0563015						0.732437	-0.27276						0.320715	-0.00985375
																			0.0914125	0.107758						0.917623	-0.120575						0.842798	-0.371687
																			0.976103	-0.0619399						0.376829	-0.0210235						0.942465	0.300778
																			0.895937	-0.11456						0.356545	0.129469						0.84279	-0.411072
																			0.19741	0.171217						0.990247	-0.156913						0.869395	-0.222843
																			0.994434	0.0218924						0.167282	0.0795796						0.846625	-0.0434125
																			0.441992	-0.0555381						0.0506766	0.332723						0.464413	-0.202404
																			0.643666	-0.107817						0.471532	0.0648003						0.64	-0.228
																			0.351438	0.0619476						0.153062	0.145743						0.0895403	0.123311
																			0.661603	0.0442793						0.565071	0.00579528						0.741195	-0.257068
																			0.330078	0.0350675						0.00369046	0.441451						0.53141	-0.31891
																			0.490554	0.18727						0.0952381	0.207792						0.666599	-0.409571
																			0.551321	0.0822664						0.260408	0.0601048						0.702799	-0.132946
																			0.519062	0.0351046						0.45624	0.0160851						0.593103	-0.261285
																			0.312298	-0.0183912						0.47246	-0.214767						0.267683	0.0799873
																			0.149573	-0.15812						0.23728	0.160489						0.481929	0.0160462
																			0.527574	0.169301						0.584111	-0.176853						0.245599	0.108645
																			0.509427	-0.0607089						0.474585	-0.130835						0.542131	-0.282756
																			0.00337576	0.331157						0.733651	-0.370403						0.157628	0.188236
																			0.676357	-0.0174419						0.170189	0.187226						0.115819	0.17715
																			0.894976	-0.0856374						0.699588	-0.0534979						0.221344	-0.0477902
																			0.635067	-0.137092						0.300122	-0.0985092						0.474851	-0.10926
																			0.540581	0.0859247						0.67445	-0.00515884						0.531901	-0.101345
																			0.99382	-0.0190905						0.250725	0.319275						0.126384	0.103455
																			0.488101	0.0877741						0.299485	0.1125						0.642544	-0.238377
																			0.535366	-0.1261						0.456306	-0.0318158						0.488247	-0.0659363
																			0.546397	0.0262172						0.377914	0.149218						0.107071	0.178643
																			0.699472	-0.105722						0.908861	0.44584						0.295195	0.0134474
																			0.559421	-0.0206614						0.733962	0.31867						0.100529	0.325397
																			0.588023	0.134199						0.632296	-0.168659						0.547594	-0.15825
																			0.373078	-0.0129089						0.19493	0.254394						0.0699291	0.0845773
																			0.844109	-0.0517357						0.476271	0.177721						0.368085	-0.0617021
																			0.246258	0.0976155						0.452282	-0.107884						0.895168	0.406959
																			0.124197	-0.110622						0.481357	0.0239437						0.0614922	-0.474954
																			0.329912	-0.233138						0.0289328	0.187067						0.368015	-0.0102569
																			0.771559	-0.0178275						0.526686	-0.108568						0.738866	-0.246559
																			0.142593	0.224832						0.92913	-0.27713						0.300431	-0.015787
																			0.826861	0.0411387						0.11114	0.172758						0.412324	-0.00681217
																			0.401338	-0.0317726						0.829599	-0.0322573						0.400568	-0.0159526
																			0.658492	0.239272						0.196332	0.228769						0.427342	-0.16463
																			0.518278	-0.159304						0.642702	0.0786099						0.713009	0.0179148
																			0.209157	0.149539						0.415878	-0.0939897						0.354641	-0.0441716
																			0.265572	0.0761547						0.0102809	-0.109883						0.580267	-0.0646417
																			0.112226	0.0317428						0.315868	0.262445						0.490889	0.0444268
																			0.511396	0.0261539						0.714913	0.000276381						0.333898	-0.0654997
																			0.490196	-0.0745098						0.0282505	-0.166182						0.430185	-0.245311
																			0.602444	-0.0791462						0.372913	0.0403103						0.740363	-0.343602
																			0.0804919	0.16757						0.767638	-0.273475						0.350649	-0.0200708
																			0.330763	0.0082197						0.695236	0.357594						0.278881	-0.0172319
																			0.0741533	-0.379938						0.221401	0.288105						0.128748	-0.0220818
																			0.376193	0.0336433						0.677979	-0.0356712						0.691013	-0.331566
																			0.88843	-0.206026						0.31401	0.13599						0.644054	-0.0619648
																			0.490347	0.135135						0.944421	0.294111						0.851322	-0.150534
																			0.440886	0.106559						0.586306	0.0129008						0.454136	-0.0518368
																			0.697812	-0.449813						0.685031	-0.200052						0.501242	-0.259089
																			0.421456	-0.10728						0.301213	-0.162438						0.993901	0.313267
																			0.338811	0.0361886						0.22976	0.185927						0.995864	0.289292
																			0.171355	0.286812						0.346797	-0.364341						0.68552	-0.241555
																			0.023038	-0.286383						0.720354	-0.187314						0.0122367	0.150263
																			0.186789	0.133049						0.520385	-0.457094						0.587063	-0.327648
																			0.322705	-0.132028						0.248811	-0.0159342						0.200821	0.0386746
																			0.627023	-0.203023						0.765375	-0.362885						0.677231	-0.286673
																			0.117763	-0.381329						0.640618	-0.0854999						0.282308	0.281795
																			0.998442	-0.385059						0.289248	0.114598						0.705453	-0.245776
																			0.433269	-0.0277391						0.226341	0.254909						0.96	0.248
																			0.0200985	0.189276						0.0237011	0.190009						0.280012	-0.139236
																			0.254901	-0.10736						0.244856	0.22904						0.114303	0.0341346
																			0.624342	-0.0226822						0.416511	0.0213972						0.282229	0.155934
																			0.910335	0.296187						0.471215	-0.121439						0.54618	0.0160837
																			0.559868	0.0133539						0.433123	0.0668768						0.536521	-0.195896
																			0.445534	0.0507068						0.107381	0.475378						0.609582	0.110418
																			0.0429697	0.233783						0.384744	-0.0214624						0.569388	-0.228479
																			0.450847	0.120062						0.737052	-0.282869						0.303703	0.0205155
																			0.659909	-0.0564604						0.864745	0.27333						0.259351	0.0542087
																			0.56761	-0.0503684						0.374623	-0.0813902						0.595491	-0.053183
																			0.641575	-0.0765192						0.367387	0.0181553						0.0579522	0.230751
																			0.456195	0.234001						0.410246	0.232891						0.614993	-0.31334
																			0.449275	0.00922266						0.38576	0.273991						0.514418	-0.157275
																			0.227466	0.10455						0.534746	0.00822288						0.731985	0.0395506
																			0.847407	-0.202963						0.261756	0.00989742						0.999548	-0.280317
																			0.287272	-0.1346						0.511801	0.018733						0.422442	-0.108911
																			0.131228	0.0513443						0.146617	0.304511						0.722184	0.2541
																			0.185535	-0.16195						0.65	-0.0214286						0.783624	-0.441105
																			0.703491	-0.186962						0.957863	-0.378357						0.360782	-0.0536951
																			0.317742	-0.116887						0.191087	0.146215						0.288718	-0.0093654
																			0.0769367	0.0312884						0.552792	-0.292108						0.550362	0.0465134
																			0.80378	-0.262113						0.916961	-0.291446						0.928213	0.351481
																			0.176777	0.108938						0.995868	-0.487603						0.514571	-0.128679
																			0.255189	0.213561						0.563761	-0.0327534						0.740088	-0.358199
																			0.0204403	0.0628931						0.14486	0.183326						0.402567	0.177143
																			0.72657	0.0545623						0.322344	0.0674196						0.801969	0.0380315
																			0.729986	0.0565757						0.964605	-0.291135						0.710372	-0.163659
																			0.0798776	0.13106						0.137835	0.0613677						0.688759	-0.0234365
																			0.613344	-0.0296862						0.391952	-0.0466284						0.311656	0.202401
																			0.100664	0.201297						0.836502	0.159696						0.392743	-0.0749137
																			0.294451	0.0796744						0.910474	-0.317733						0.488001	-0.111378
																			0.141254	-0.28096						0.907724	0.0334526						0.416469	-0.0148292
																			0.4625	-0.0758333						0.891667	-0.141667						0.530402	-0.0912877
																			0.808499	-0.0442714						0.474621	0.00701204						0.580295	-0.227354
																			0.224836	0.0490768						0.172285	0.184304						0.161765	0.190948
																			0.660576	-0.134754						0.278316	0.15525						0.723197	-0.152827
																			0.669122	0.0552871						0.269314	-0.0466421						0.181803	0.134476
																			0.743947	-0.173734						0.825581	-0.251938						0.0141067	0.183304
																			0.151338	0.341995						0.082567	0.257433						0.642137	-0.282762
																			0.197849	0.0735262						0.998746	0.447621						0.823232	0.475218
																			0.33442	0.126597						0.569517	0.068694						0.431974	0.0356521
																			0.840372	-0.104835						0.0626165	0.465252						0.219205	0.0274164
																			0.846725	-0.236038						0.717526	-0.342121						0.634392	-0.0832967
																			0.392344	0.202158						0.0166063	0.200785						0.456065	-0.234867
																			0.270726	-0.208779						0.776673	-0.286166						0.883899	0.362738
																			0.586963	-0.239683						0.664667	-0.0623939						0.965961	0.266692
																			0.677117	0.0932534						0.475665	-0.194415						0.0136827	0.226492
																			0.289851	0.29958						0.128469	0.250172						0.405568	0.0654462
																			0.841	-0.183975						0.379786	0.250107						0.580843	-0.395003
																			0.281256	0.117954						0.818995	-0.28438						0.556318	-0.329466
																			0.565217	0.0474308						0.789062	0.235938						0.288857	-0.0567143
																			0.709723	-0.153791						0.0227621	-0.137516						0.534033	-0.0715334
																			0.410271	-0.0488252						0.414366	-0.0909618						0.571757	-0.0891481
																			0.353016	0.164494						0.937133	-0.0647197						0.401914	-0.076411
																			0.904847	0.00978737						0.171336	0.475539						0.907894	0.359075
																			0.0419434	-0.471943													0.946112	-0.186737
																			0.0389512	0.267269													0.528661	-0.271518
																			0.55894	-0.20269													0.568341	-0.150237
																			0.220153	0.119928													0.827811	0.322189
																			0.385229	0.169078													0.494216	-0.31203
																			0.375993	0.396364													0.52629	-0.25129
																			0.989436	-0.154573													0.877735	0.302445
																			0.911469	0.108062													0.429795	-0.125074
																			0.481589	0.0392448													0.562535	-0.405447
																			0.491764	-0.294889													0.730371	-0.267738
																			0.85569	-0.292753													0.63841	-0.155077
																			0.298016	0.13352													0.64932	-0.273793
																			0.297164	0.210927													0.979248	0.210225
																			0.886221	-0.0139741													0.94531	0.324961
																			0.958233	-0.0351562													0.735462	-0.216943
																			0.0702479	-0.379339													0.681049	-0.24384
																			0.808394	0.0919753													0.0798955	0.0699173
																			0.0569853	0.186765													0.453125	0.1125
																			0.764286	0.121429													0.233838	0.0434725
																			0.881908	-0.126888													0.717266	-0.276937
																			0.159452	0.348011													0.128456	0.151379
																			0.503879	-0.141433													0.660656	-0.0672131
																			0.849799	-0.122526													0.335347	0.0146534
																			0.58134	-0.103831													0.538056	-0.0748983
																			0.567766	0.0677174													0.987745	0.280637
																			0.704368	0.119632													0.0874876	0.298778
																			0.947596	0.380529													0.650534	-0.0839945
																			0.832386	0.145739													0.770767	-0.342663
																			0.95641	0.355128													0.50485	-0.167893
																			0.473979	0.179306													0.852974	0.454043
																			0.283988	-0.0434816													0.778533	-0.297283
																			0.224464	0.220849													0.827383	-0.433074
																			0.991033	-0.323048													0.211607	0.0508929
																			0.892517	-0.13927													0.0994208	0.272008
																			0.946579	-0.0500272													0.447653	-0.111248
																			0.756043	-0.42271													0.285512	0.00384921
																			0.458075	-0.15735													0.029765	0.280704
																			0.46628	0.0243454													0.837081	0.427287
																			0.695495	-0.2													0.38145	-0.0552091
																																	0.850075	-0.472122
																																	0.347154	-0.142025
																																	0.741643	-0.459485
																																	0.717354	-0.206805
																																	0.727667	-0.152128
																																	0.4603	-0.193396
																																	0.420755	-0.162219
																																	0.622611	-0.457663
																																	0.50704	-0.281234
																																	0.643389	-0.427764
																																	0.585425	-0.433081
																																	0.300251	-0.0826778
																																	0.0408163	0.472789
																																	0.733167	-0.332357
																																	0.68311	-0.174749
																																	0.252591	0.0177955

## Sheet: Figure 3, Supplementary Fig. 4
Fig. 3B, C, E, Supplementary Fig. 4	Experimental value	Treatment	Amplitude	Phase (rad/2p)		Model Fig. 3A	Treatment	Predicted amplitude	Predicted phase (rad/2p)		Model Fig. 3D	Treatment	Predicted amplitude		Fig. 3F	DEX 1nM + PMA 5uM	Phase (rad/2p)	Phase shift (rad/2p)	DEX 1nM + PMA 5uM	Phase (rad/2p)	Phase shift (rad/2p)		DEX 2nM + FK 2uM	Phase (rad/2p)	Phase shift (rad/2p)	DEX 2nM + FK 2uM	Phase (rad/2p)	Phase shift (rad/2p)		HYD 2nM + CORT 2nM	Phase (rad/2p)	Phase shift (rad/2p)	HYD 2nM + CORT 2nM	Phase (rad/2p)	Phase shift (rad/2p)
		CORT 0nM; F 0nM	0.0723317	0.633674												Experimental value	0.823277	-0.374879	Estimated curve	0.00123357	0.175154		Experimental value	0.659137	-0.286315	Estimated curve	0.000777578	0.247199		Experimental value	0.44672	-0.142666	Estimated curve	0.00912599	0.147287
		CORT 1nM; F 0nM	0.221294	0.342327													0.66134	-0.303952		0.0112336	0.170524			0.0852448	0.174598		0.0107776	0.237431			0.552984	-0.211317		0.019126	0.142785
		CORT 2nM; F 0nM	0.425478	0.358923													0.25687	0.020908		0.0212336	0.165852			0.53529	-0.250737		0.0207776	0.227938			0.615214	-0.00339981		0.029126	0.138241
		CORT 4nM; F 0nM	0.558365	0.338893													0.520886	-0.25071		0.0312336	0.161144			0.383775	-0.0609404		0.0307776	0.218694			0.418313	-0.0517796		0.039126	0.133662
		CORT 0nM; F 1nM	0.182772	0.483771													0.709991	-0.119683		0.0412336	0.156406			0.306644	-0.00868464		0.0407776	0.209679			0.281687	-0.00825		0.049126	0.129052
		CORT 1nM; F 1nM	0.394746	0.325856			CORT 1nM; F 1nM	0.365201	0.40583			CORT 1nM; F 1nM	0.338014				0.108467	0.0510664		0.0512336	0.151644			0.800415	-0.3569		0.0507776	0.20087			0.427074	-0.122196		0.059126	0.124416
		CORT 2nM; F 1nM	0.489726	0.344467			CORT 2nM; F 1nM	0.569665	0.395312			CORT 2nM; F 1nM	0.491971				0.98613	-0.11347		0.0612336	0.146861			0.693548	-0.326613		0.0607776	0.19225			0.343844	-0.0620978		0.069126	0.119756
		CORT 4nM; F 1nM	0.615374	0.301649			CORT 4nM; F 1nM	0.685857	0.372638			CORT 4nM; F 1nM	0.598875				0.791161	-0.0067747		0.0712336	0.142059			0.181538	0.140911		0.0707776	0.183802			0.378306	-0.105257		0.079126	0.115075
		CORT 0nM; F 2nM	0.291112	0.360779													0.456883	-0.103142		0.0812336	0.137243			0.855527	0.425842		0.0807776	0.17551			0.317505	-0.0195463		0.089126	0.110376
		CORT 1nM; F 2nM	0.361702	0.310179			CORT 1nM; F 2nM	0.511561	0.352812			CORT 1nM; F 2nM	0.411275				0.193651	0.111905		0.0912336	0.132413			0.381864	-0.0625359		0.0907776	0.167361			0.187153	0.0883185		0.099126	0.105661
		CORT 2nM; F 2nM	0.544884	0.335158			CORT 2nM; F 2nM	0.716578	0.359677			CORT 2nM; F 2nM	0.536439				0.962377	0.190849		0.101234	0.127571			0.560306	-0.224337		0.100778	0.159342			0.316293	0.0209617		0.109126	0.100932
		CORT 4nM; F 2nM	0.499966	0.29622			CORT 4nM; F 2nM	0.847669	0.346389			CORT 4nM; F 2nM	0.627201				0.207465	0.00737847		0.111234	0.122719			0.62314	-0.192429		0.110778	0.151442			0.609077	-0.0945843		0.119126	0.0961894
		CORT 0nM; F 4nM	0.389453	0.334138													0.737624	-0.0177797		0.121234	0.117858			0.341771	-0.103676		0.120778	0.14365			0.258876	-0.0243085		0.129126	0.0914355
		CORT 1nM; F 4nM	0.40154	0.295465			CORT 1nM; F 4nM	0.61056	0.337105			CORT 1nM; F 4nM	0.48095				0.0131216	0.0849176		0.131234	0.112989			0.986551	0.180116		0.130778	0.135956			0.051336	0.128664		0.139126	0.0866713
		CORT 2nM; F 4nM	0.608424	0.314576			CORT 2nM; F 4nM	0.812467	0.347079			CORT 2nM; F 4nM	0.580894				0.765738	-0.417912		0.141234	0.108113			0.802159	-0.402159		0.140778	0.128353			0.945455	0.0297521		0.149126	0.081898
		CORT 4nM; F 4nM	0.761222	0.321808			CORT 4nM; F 4nM	0.947716	0.336939			CORT 4nM; F 4nM	0.656577				0.0819378	0.211742		0.151234	0.103231			0.183662	0.0805652		0.150778	0.120831			0.400784	-0.0727843		0.159126	0.0771164
		LiCl 0mM; CoCl_2 0uM	0.0676713	0.622267													0.139796	0.122499		0.161234	0.0983427			0.0694969	0.116109		0.160778	0.113384			0.734756	-0.151423		0.169126	0.0723273
		LiCl 15mM; CoCl_2 0uM	0.227373	0.595304													0.388232	-0.0164851		0.171234	0.0934498			0.927924	-0.436054		0.170778	0.106005			0.336557	0.0477845		0.179126	0.0675317
		LiCl 22.5mM; CoCl_2 0uM	0.300614	0.543842													0.497819	-0.108055		0.181234	0.0885524			0.666667	-0.409639		0.180778	0.0986871			0.582991	-0.183797		0.189126	0.06273
		LiCl 33.75mM; CoCl_2 0uM	0.403663	0.406837													0.635538	-0.208964		0.191234	0.083651			0.228031	0.068717		0.190778	0.091425			0.154185	0.0685042		0.199126	0.0579231
		LiCl 0mM; CoCl_2 75uM	0.125509	0.151352													0.563283	-0.21101		0.201234	0.0787459			0.562155	-0.230094		0.200778	0.0842133			0.0479094	0.141376		0.209126	0.0531114
		LiCl 15mM; CoCl_2 75uM	0.211455	0.423829			LiCl 15mM; CoCl_2 75uM	0.11781	0.535417								0.229706	0.113805		0.211234	0.0738377			0.296056	0.0877083		0.210778	0.0770468			0.322319	-0.0146268		0.219126	0.0482956
		LiCl 22.5mM; CoCl_2 75uM	0.228639	0.482273			LiCl 22.5mM; CoCl_2 75uM	0.217332	0.485042								0.405748	0.106349		0.221234	0.0689266			0.276117	0.0468404		0.220778	0.0699208			0.161024	0.171037		0.229126	0.043476
		LiCl 33.75mM; CoCl_2 75uM	0.44437	0.306899			LiCl 33.75mM; CoCl_2 75uM	0.418576	0.358399								0.485723	-0.0278918		0.231234	0.0640129			0.690838	-0.377585		0.230778	0.0628308			0.81665	-0.49422		0.239126	0.0386531
		LiCl 0mM; CoCl_2 112.5uM	0.102019	0.155864													0.523509	-0.167704		0.241234	0.0590968			0.0652911	0.163958		0.240778	0.0557726			0.0623022	0.157698		0.249126	0.0338274
		LiCl 15mM; CoCl_2 112.5uM	0.244753	0.383447			LiCl 15mM; CoCl_2 112.5uM	0.137956	0.551023								0.538794	-0.212868		0.251234	0.0541787			0.559524	-0.261905		0.250778	0.0487421			0.299502	-0.0232369		0.259126	0.0289993
		LiCl 22.5mM; CoCl_2 112.5uM	0.275726	0.41668			LiCl 22.5mM; CoCl_2 112.5uM	0.232414	0.497999								0.0238458	0.328006		0.261234	0.0492588			0.554842	-0.176565		0.260778	0.0417356			0.869017	0.026635		0.269126	0.0241691
		LiCl 33.75mM; CoCl_2 112.5uM	0.378113	0.300913			LiCl 33.75mM; CoCl_2 112.5uM	0.415751	0.36738								0.597081	-0.0155837		0.271234	0.0443373			0.585904	-0.270348		0.270778	0.0347493			0.140963	0.474131		0.279126	0.0193373
		LiCl 0mM; CoCl_2 169uM	0.168301	0.0955521			LiCl 0mM; CoCl_2 169uM										0.258054	0.10092		0.281234	0.0394143			0.252211	-0.0538637		0.280778	0.0277797			0.200905	-0.0212177		0.289126	0.0145041
		LiCl 15mM; CoCl_2 169uM	0.122105	0.169416			LiCl 15mM; CoCl_2 169uM	0.0590735	0.594598								0.0311368	0.367301		0.291234	0.0344901			0.929288	0.248578		0.290778	0.0208233			0.259921	-0.126587		0.299126	0.00966996
		LiCl 22.5mM; CoCl_2 169uM	0.189514	0.27938			LiCl 22.5mM; CoCl_2 169uM	0.150998	0.485948								0.0661064	0.261625		0.301234	0.0295648			0.38767	-0.209704		0.300778	0.0138768			0.170635	0.0873016		0.309126	0.00483514
		LiCl 33.75mM; CoCl_2 169uM	0.348883	0.183354			LiCl 33.75mM; CoCl_2 169uM	0.374477	0.338462								0.478436	-0.178825		0.311234	0.0246387			0.929471	0.356803		0.310778	0.00693677			0.343826	0.0067712		0.319126	0
		Dex 0nM; PMA 0uM	0.238064	0.707925													0.952726	-0.495797		0.321234	0.0197118			0.0196961	0.310014		0.320778	0			0.35498	0.118139		0.329126	-0.00483514
		Dex 0.5nM; PMA 0uM	0.183541	0.381613													0.14557	0.240322		0.331234	0.0147844			0.0344239	0.167222		0.330778	-0.00693677			0.622483	0.0372678		0.339126	-0.00966996
		Dex 1nM; PMA 0uM	0.402549	0.335557													0.00425479	-0.405894		0.341234	0.00985648			0.545144	-0.286179		0.340778	-0.0138768			0.0241662	0.151207		0.349126	-0.0145041
		Dex 4nM; PMA 0uM	0.750262	0.310439													0.0677952	0.228501		0.351234	0.00492831			0.780022	-0.386199		0.350778	-0.0208233			0.613315	0.0533515		0.359126	-0.0193373
		Dex 0nM; PMA 2.5uM	0.421182	0.605377													0.668584	-0.170676		0.361234	0			0.610443	-0.249928		0.360778	-0.0277797			0.738858	-0.301921		0.369126	-0.0241691
		Dex 0.5nM; PMA 2.5uM	0.365264	0.436367			Dex 0.5nM; PMA 2.5uM	0.486265	0.544656								0.0534033	0.319478		0.371234	-0.00492831			0.2063	0.0447118		0.370778	-0.0347493			0.517307	0.0033542		0.379126	-0.0289993
		Dex 1nM; PMA 2.5uM	0.563129	0.39732			Dex 1nM; PMA 2.5uM	0.545272	0.474545								0.912738	0.149278		0.381234	-0.00985648			0.284987	-0.00839077		0.380778	-0.0417356			0.651362	-0.2119		0.389126	-0.0338274
		Dex 4nM; PMA 2.5uM	0.699558	0.335123			Dex 4nM; PMA 2.5uM	0.751137	0.400948								0.177706	0.144133		0.391234	-0.0147844			0.488381	-0.169604		0.390778	-0.0487421			0.190214	0.0656918		0.399126	-0.0386531
		Dex 0nM; PMA 5uM	0.421577	0.579822													0.264412	0.0333824		0.401234	-0.0197118			0.717866	-0.447793		0.400778	-0.0557726			0.799226	0.440443		0.409126	-0.043476
		Dex 0.5nM; PMA 5uM	0.450645	0.458509			Dex 0.5nM; PMA 5uM	0.510773	0.524528								0.806478	0.0402376		0.411234	-0.0246387			0.337776	0.0674288		0.410778	-0.0628308			0.600917	-0.0827356		0.419126	-0.0482956
		Dex 1nM; PMA 5uM	0.538557	0.38934			Dex 1nM; PMA 5uM	0.593295	0.461234								0.253198	0.101233		0.421234	-0.0295648			0.382175	-0.0739043		0.420778	-0.0699208			0.262339	0.0250624		0.429126	-0.0531114
		Dex 4nM; PMA 5uM	0.702034	0.351037			Dex 4nM; PMA 5uM	0.814721	0.396287								0.0538425	0.151803		0.431234	-0.0344901			0.626348	-0.299577		0.430778	-0.0770468			0.746508	-0.173894		0.439126	-0.0579231
		Dex 0nM; PMA 10uM	0.477997	0.606672													0.393677	-0.192857		0.441234	-0.0394143			0.781084	-0.350122		0.440778	-0.0842133			0.227208	0.0539168		0.449126	-0.06273
		Dex 0.5nM; PMA 10uM	0.451152	0.424982			Dex 0.5nM; PMA 10uM	0.538101	0.551981								0.319714	-0.051119		0.451234	-0.0443373			0.481274	-0.273727		0.450778	-0.091425			0.586728	-0.148959		0.459126	-0.0675317
		Dex 1nM; PMA 10uM	0.647451	0.379513			Dex 1nM; PMA 10uM	0.58277	0.486642								0.865564	0.141762		0.461234	-0.0492588			0.467953	-0.114241		0.460778	-0.0986871			0.140866	0.0567143		0.469126	-0.0723273
		Dex 4nM; PMA 10uM	0.709638	0.325048			Dex 4nM; PMA 10uM	0.765469	0.412516								0.0277778	-0.200938		0.471234	-0.0541787			0.388882	-0.134644		0.470778	-0.106005			0.354179	0.0098209		0.479126	-0.0771164
		Dex 0nM; FK 0uM	0.011168	0.104559													0.931703	-0.49541		0.481234	-0.0590968			0.776709	-0.298621		0.480778	-0.113384			0.211139	-0.0178615		0.489126	-0.081898
		Dex 1nM; FK 0uM	0.305652	0.251047													0.155328	0.117013		0.491234	-0.0640129			0.37893	0.038652		0.490778	-0.120831			0.338643	0.0300204		0.499126	-0.0866713
		Dex 2nM; FK 0uM	0.660503	0.281073													0.971614	0.246493		0.501234	-0.0689266			0.0631689	0.147357		0.500778	-0.128353			0.714644	-0.257748		0.509126	-0.0914355
		Dex 10nM; FK 0uM	0.820288	0.28406													0.385615	-0.0841442		0.511234	-0.0738377			0.982856	0.266228		0.510778	-0.135956			0.701396	0.268943		0.519126	-0.0961894
		Dex 0nM; FK 1uM	0.458764	0.507215													0.70294	-0.252236		0.521234	-0.0787459			0.720393	-0.0898709		0.520778	-0.14365			0.672502	0.00650986		0.529126	-0.100932
		Dex 1nM; FK 1uM	0.787097	0.345195			Dex 1nM; FK 1uM	0.541314	0.411803								0.0998302	0.16087		0.531234	-0.083651			0.479912	-0.224768		0.530778	-0.151442			0.303983	0.0318658		0.539126	-0.105661
		Dex 2nM; FK 1uM	0.824374	0.347085			Dex 2nM; FK 1uM	0.858623	0.36966								0.432514	-0.0827194		0.541234	-0.0885524			0.0339098	0.232219		0.540778	-0.159342			0.0830189	0.226415		0.549126	-0.110376
		Dex 10nM; FK 1uM	0.857282	0.296484			Dex 10nM; FK 1uM	1.00483	0.358362								0.294936	0.109734		0.551234	-0.0934498			0.245211	-0.0413652		0.550778	-0.167361			0.883134	0.318387		0.559126	-0.115075
		Dex 0nM; FK 2uM	0.732305	0.542832													0.713662	-0.222194		0.561234	-0.0983427			0.556737	-0.123143		0.560778	-0.17551			0.718008	-0.302008		0.569126	-0.119756
		Dex 1nM; FK 2uM	0.75682	0.333336			Dex 1nM; FK 2uM	0.716595	0.475261								0.982467	0.147404		0.571234	-0.103231			0.905937	0.369535		0.570778	-0.183802			0.582073	-0.137175		0.579126	-0.124416
		Dex 2nM; FK 2uM	0.778595	0.319222			Dex 2nM; FK 2uM	0.949277	0.420778								0.0515707	0.210334		0.581234	-0.108113			0.0361265	0.16471		0.580778	-0.19225			0.24669	0.00637171		0.589126	-0.129052
		Dex 10nM; FK 2uM	0.852444	0.304837			Dex 10nM; FK 2uM	1.06909	0.403927								0.772791	-0.142654		0.591234	-0.112989			0.0351834	0.236746		0.590778	-0.20087			0.40001	-0.111307		0.599126	-0.133662
		Dex 0nM; FK 10uM	0.615485	0.458547													0.0378987	0.0591162		0.601234	-0.117858			0.452349	-0.199074		0.600778	-0.209679			0.488307	-0.187494		0.609126	-0.138241
		Dex 1nM; FK 10uM	0.786838	0.360577			Dex 1nM; FK 10uM	0.755994	0.394788								0.32381	-0.0404762		0.611234	-0.122719			0.196444	-0.00692801		0.610778	-0.218694			0.511183	0.0366434		0.619126	-0.142785
		Dex 2nM; FK 10uM	0.826242	0.317202			Dex 2nM; FK 10uM	1.08301	0.366309								0.143426	0.286853		0.621234	-0.127571			0.703668	-0.312195		0.620778	-0.227938			0.599123	-0.147368		0.629126	-0.147287
		Dex 10nM; FK 10uM	0.833917	0.327005			Dex 10nM; FK 10uM	1.23004	0.357476								0.612329	-0.141512		0.631234	-0.132413			0.493758	-0.251822		0.630778	-0.237431			0.265756	-0.0649683		0.639126	-0.151741
																	0.405566	-0.0584584		0.641234	-0.137243			0.200956	0.0230438		0.640778	-0.247199			0.871703	0.0326443		0.649126	-0.156139
																	0.402226	-0.107871		0.651234	-0.142059			0.429162	-0.051652		0.650778	-0.257268			0.207171	0.0457938		0.659126	-0.160469
																	0.138085	0.336274		0.661234	-0.146861			0.605236	-0.250397		0.660778	-0.267669			0.37127	-0.0311891		0.669126	-0.164719
																	0.559009	-0.0676295		0.671234	-0.151644			0.869265	0.395968		0.670778	-0.278431			0.717148	-0.0688426		0.679126	-0.16887
																	0.133478	0.017316		0.681234	-0.156406			0.386272	-0.134206		0.680778	-0.28959			0.245767	-0.0104728		0.689126	-0.172901
																	0.823766	-0.234783		0.691234	-0.161144			0.26159	0.0434294		0.690778	-0.301179			0.975063	0.131933		0.699126	-0.176781
																	0.141178	0.154181		0.701234	-0.165852			0.115859	0.0655754		0.700778	-0.313236			0.894259	-0.461309		0.709126	-0.180469
																	0.0546875	0.496094		0.711234	-0.170524			0.960337	0.337184		0.710778	-0.325796			0.75411	0.0166406		0.719126	-0.18391
																	0.910176	0.0214785		0.721234	-0.175154			0.247086	0.159507		0.720778	-0.338893			0.728708	-0.279819		0.729126	-0.18702
																	0.38371	-0.0829292		0.731234	-0.17973			0.362029	-0.0563519		0.730778	-0.352559			0.741751	-0.109716		0.739126	-0.18968
																	0.261024	0.119759		0.741234	-0.184241			0.334164	-0.0580135		0.740778	-0.366818			0.474677	-0.127903		0.749126	-0.191699
																	0.876061	0.299196		0.751234	-0.188667			0.107284	0.264897		0.750778	-0.381682			0.525846	-0.106093		0.759126	-0.192769
																	0.573432	-0.304682		0.761234	-0.192984			0.15311	0.0763984		0.760778	-0.397152			0.914	0.143143		0.769126	-0.192345
																	0.745445	-0.468522		0.771234	-0.197155			0.0134038	0.229733		0.770778	-0.413209			0.708579	-0.0248185		0.779126	-0.18938
																	0.455326	-0.0913257		0.781234	-0.201125			0.19726	0.197698		0.780778	-0.429812			0.160294	0.0688725		0.789126	-0.181602
																	0.321479	0.014459		0.791234	-0.204809			0.58902	-0.30902		0.790778	-0.446895			0.556948	-0.0443126		0.799126	-0.163194
																	0.535564	-0.126281		0.801234	-0.208064			0.978329	0.436485		0.800778	-0.464367			0.787355	0.304811		0.809126	-0.116207
																	0.68	-0.388		0.811234	-0.210636			0.49704	-0.153003		0.810778	-0.482112			0.751158	-0.263763		0.819126	0
																	0.743555	-0.376033		0.821234	-0.21202			0.765893	-0.177183		0.820778	-0.5			0.676687	0.145175		0.829126	0.116207
																	0.643746	-0.0472552		0.831234	-0.21105			0.674271	-0.0402129		0.830778	0.482112			0.620148	-0.159567		0.839126	0.163194
																	0.524266	-0.126945		0.841234	-0.20435			0.316676	-0.0243035		0.840778	0.464367			0.545344	-0.1		0.849126	0.181602
																	0.132085	0.216851		0.851234	-0.176897			0.158973	0.129417		0.850778	0.446895			0.558997	0.0907923		0.859126	0.18938
																	0.636853	-0.174702		0.861234	-7.21645e-16			0.82328	-0.468017		0.860778	0.429812			0.25905	0.0316993		0.869126	0.192345
																	0.55441	-0.00966253		0.871234	0.176897			0.0570613	0.248494		0.870778	0.413209			0.393892	-0.0787661		0.879126	0.192769
																	0.265317	0.0265116		0.881234	0.20435			0.624432	-0.354722		0.880778	0.397152			0.548565	-0.193463		0.889126	0.191699
																	0.0600855	0.380085		0.891234	0.21105			0.323487	-0.130716		0.890778	0.381682			0.259948	0.0966091		0.899126	0.18968
																	0.368507	-0.0391897		0.901234	0.21202			0.990551	0.41887		0.900778	0.366818			0.24023	0.00482921		0.909126	0.18702
																	0.36075	-0.0036075		0.911234	0.210636			0.40475	-0.124578		0.910778	0.352559			0.989341	-0.0226744		0.919126	0.18391
																	0.679524	-0.0688095		0.921234	0.208064			0.649809	-0.323722		0.920778	0.338893			0.629637	-0.154301		0.929126	0.180469
																	0.407223	0.0453628		0.931234	0.204809			0.66745	-0.210928		0.930778	0.325796			0.204333	0.0738931		0.939126	0.176781
																	0.721707	-0.00431526		0.941234	0.201125			0.438285	-0.0457233		0.940778	0.313236			0.58619	-0.180207		0.949126	0.172901
																	0.477312	-0.174187		0.951234	0.197155			0.604284	-0.0682018		0.950778	0.301179			0.418755	-0.192949		0.959126	0.16887
																	0.796265	-0.420738		0.961234	0.192984			0.517657	-0.114365		0.960778	0.28959			0.00864505	0.17654		0.969126	0.164719
																	0.793456	-0.126789		0.971234	0.188667			0.542486	-0.0645748		0.970778	0.278431			0.661084	-0.315846		0.979126	0.160469
																	0.718032	-0.119638		0.981234	0.184241			0.603768	-0.0822158		0.980778	0.267669			0.0758197	0.227459		0.989126	0.156139
																	0.454588	-0.101174		0.991234	0.17973			0.748753	-0.3531		0.990778	0.257268			0.357576	0.0660879		0.999126	0.151741
																	0.0441869	0.224408						0.526499	-0.244866						0.533789	-0.164937
																	0.873881	0.198847						0.59457	-0.299488						0.126609	0.137027
																	0.500191	0.0375143						0.665594	-0.444192						0.172372	0.112147
																	0.824206	0.375794						0.701253	-0.366667						0.0876131	0.203432
																	0.995477	0.118494						0.72998	0.4744						0.282116	-0.0513463
																	0.772252	-0.324884						0.5979	-0.181557						0.585464	-0.0211484
																	0.345336	0.0489727						0.716374	0.496126						0.299895	-0.000787815
																	0.966741	-0.491534						0.930793	0.480711						0.496277	-0.0162771
																	0.622622	0.0188123						0.0944806	0.124403						0.572251	-0.220787
																	0.47489	-0.0463182						0.579614	-0.164767						0.539604	-0.230724
																	0.923982	-0.398982						0.915476	0.251925						0.485598	-0.0416148
																	0.831061	-0.238608						0.324675	-0.155844						0.175095	0.0968717
																	0.133671	0.199663						0.240175	0.0561214						0.242924	0.08532
																	0.769656	-0.0906437						0.948257	0.348394						0.0749054	0.0495759
																	0.131922	0.216439						0.398785	-0.0445253						0.317595	-0.0653017
																	0.669703	-0.142571						0.475335	-0.169675						0.795976	-0.364864
																	0.17858	0.0972817						0.724261	-0.446917						0.895221	0.186029
																	0.464986	0.0468253						0.382246	-0.10308						0.403909	-0.117584
																	0.272487	0.0275132						0.0939325	0.188676						0.684087	0.464061
																	0.285977	0.054272						0.624211	-0.140211						0.239106	-0.0375552
																	0.76101	-0.351727						0.14396	0.117264						0.603474	-0.287489
																	0.979568	-0.369812						0.365257	-0.272574						0.950938	0.424608
																	0.690035	-0.132658						0.718545	-0.317719						0.328055	0.0278776
																	0.195323	-0.00592885						0.590735	-0.133944						0.0758197	0.305328
																	0.942793	0.489305						0.169071	0.0868346						0.945867	0.241906
																	0.955597	0.182864						0.0302797	0.252906						0.494994	-0.0731186
																	0.782347	-0.224114						0.983433	0.286609						0.866123	-0.123385
																	0.12739	0.180911						0.0847291	0.0679803						0.910902	-0.431735
																	0.885188	-0.277345						0.323272	-0.0425707						0.987267	0.287634
																	0.983534	0.41801						0.47182	-0.092373						0.117211	0.0494553
																	0.566358	-0.18521						0.210909	0.0208507						0.480528	-0.0332711
																	0.746797	-0.145204						0.146265	0.0361916						0.67547	-0.0479393
																	0.431795	-0.0786033						0.640813	-0.320138						0.937731	0.0242457
																	0.700349	-0.259301						0.914893	0.435318						0.596615	-0.0736021
																	0.307988	0.0414098						0.603257	-0.238112						0.718814	0.0990002
																	0.98346	-0.0422832						0.817872	-0.242433						0.498266	-0.200021
																	0.22936	0.0815639						0.710706	-0.164096						0.124941	0.137354
																	0.644164	-0.249103						0.970734	0.176141						0.0915638	0.0812757
																	0.241279	0.146221						0.658766	-0.47181						0.570138	-0.21669
																	0.802605	-0.23364						0.343183	0.0150845						0.212419	0.0551866
																	0.522397	-0.142397						0.627262	-0.266717						0.251427	0.159944
																	0.202908	0.338268						0.176373	0.0421456						0.179363	0.0791112
																	0.282256	0.0736758						0.884826	-0.397431						0.85471	0.0964175
																	0.0184257	-0.484829						0.89389	0.462042						0.607599	-0.209749
																	0.255748	0.110105						0.239765	0.100484						0.239947	0.168988
																	0.126531	0.159184						0.483412	-0.316745						0.133032	0.299696
																	0.789027	0.108032						0.848739	0.346282						0.012339	0.0560371
																	0.736517	-0.321195						0.112039	0.0442108						0.645929	0.140361
																	0.64529	-0.105541						0.980134	0.354649						0.353829	-0.0295045
																	0.0316796	0.290496						0.0582204	0.19866						0.980488	0.194309
																	0.697959	-0.289796						0.52727	-0.190233						0.0211995	0.28927
																	0.964017	-0.384425						0.635802	-0.363075						0.610187	-0.0312392
																	0.30603	0.0216298						0.247949	0.21161						0.178241	0.199537
																	0.112621	0.121506						0.00980392	0.466863						0.404915	0.0302314
																	0.420094	0.0230429						0.209229	0.0706062						0.584225	-0.19647
																	0.556466	-0.178417						0.645255	-0.251316						0.110683	0.0350662
																	0.131089	0.179129						0.546438	-0.163862						0.480614	-0.111515
																	0.0268829	0.0597597						0.954369	-0.473197						0.0206413	0.416182
																	0.409757	-0.0899189						0.638655	-0.0966387						0.813416	0.467575
																	0.847454	0.271296						0.493877	-0.197002						0.640175	-0.117541
																	0.506433	-0.155322						0.873735	-0.340401						0.140788	0.0258786
																	0.0171581	0.303						0.265307	-0.134676						0.221074	0.0396101
																	0.123202	-0.245153						0.839281	0.448719						0.652702	-0.157332
																	0.610101	-0.143159						0.313544	-0.163785						0.01864	0.247489
																	0.681107	-0.209107						0.409474	-0.17524						0.5051	0.185376
																	0.33318	-0.0406031						0.717244	-0.373494						0.983922	0.257714
																	0.335706	-0.0868583						0.130802	0.0632911						0.212098	0.0537745
																	0.193689	0.00316177						0.829291	-0.362109						0.395157	-0.110016
																	0.670821	-0.102273						0.0879535	0.299643						0.862562	0.025405
																	0.328007	-0.0737113						0.0825924	-0.361218						0.0454432	-0.0454432
																	0.0134701	0.0604599						0.575821	-0.236108						0.819534	0.0826882
																	0.252872	0.0775999						0.489891	-0.213575						0.441439	0.0270649
																	0.469114	-0.168333						0.855777	0.491098						0.641751	-0.26315
																	0.677095	-0.110045						0.415482	0.0564286						0.916318	-0.0307249
																	0.7983	-0.184478						0.0908593	0.171045						0.611849	0.098895
																	0.800412	0.460618						0.752222	0.16828						0.388709	-0.0538878
																	0.947971	0.351299													0.601512	-0.0596796
																	0.603301	-0.107366													0.60385	-0.119002
																	0.686745	0.0378925													0.155431	-0.028158
																	0.554907	0.0398882													0.725166	-0.0523724
																	0.000983455	0.281962													0.744522	-0.0351199
																	0.617879	0.167277													0.531058	-0.259803
																	0.843571	-0.455571													0.37861	-0.0277328
																	0.147099	0.0634278													0.655477	-0.00487434
																	0.321312	-0.0304749													0.0868491	-0.082198
																	0.824371	-0.220204													0.590816	0.371769
																	0.706432	-0.167012													0.586622	-0.0815371
																	0.196593	0.262782													0.833865	0.272435
																	0.16456	0.202252													0.317742	0.0198651
																	0.00524493	-0.433152													0.240556	0.145211
																	0.404625	-0.163808													0.964157	0.240972
																	0.43552	-0.114686													0.569826	-0.127595
																	0.161864	-0.0488932													0.788973	-0.133103
																	0.917464	-0.114375													0.799306	0.275694
																	0.363499	-0.0483243													0.556318	-0.222985
																	0.363919	0.156376													0.435417	-0.00416667
																	0.758333	-0.120833													0.494071	-0.225476
																	0.465587	0.00404858													0.0425457	-0.29571
																	0.636304	-0.201877													0.251593	-0.156998
																	0.422262	0.0389625													0.744842	0.41593
																	0.351779	-0.055336													0.183361	0.0810071
																	0.352611	-0.128982													0.924848	0.339152
																	0.754063	0.111322													0.852245	0.365147
																	0.28719	0.0957885													0.713135	-0.0243241
																	0.24609	0.164268													0.545815	-0.0830054
																	0.39811	0.0654919													0.60457	-0.305504
																	0.606658	-0.0493454													0.829665	0.45471
																	0.280462	-0.0737105													0.659634	-0.313099
																	0.343614	0.0163855													0.695555	-0.370254
																	0.192486	0.146289													0.85882	0.342
																	0.132881	0.154432													0.29044	0.0191837
																	0.874958	-0.244922													0.68648	0.387321
																	0.357969	-0.0259687
																	0.431536	0.0934637
																	0.930044	-0.100776
																	0.434644	-0.100044
																	0.832368	-0.0631371
																	0.769409	0.0106744
																	0.581645	-0.105455
																	0.74609	-0.349465
																	0.773941	-0.405911
																	0.887022	-0.330204
																	0.13445	0.0898149
																	0.926357	0.395349
																	0.676567	-0.180877
																	0.398042	0.057958
																	0.32971	-0.48464
																	0.334971	-0.0295049
																	0.455216	-0.0919677
																	0.463489	-0.0501033
																	0.846354	-0.158854
																	0.795302	-0.322273
																	0.910688	0.475766
																	0.758247	-0.168606
																	0.031746	-0.018759
																	0.984182	-0.297713
																	0.307446	-0.0824464
																	0.653211	-0.113126
																	0.262474	-0.0491405
																	0.974792	0.121293
																	0.977291	-0.375842
																	0.702886	-0.464249
																	0.695133	-0.195133
																	0.438797	-0.0586321
																	0.962159	-0.303143
																	0.396139	0.391506
																	0.747413	-0.0719748
																	0.249155	-0.18353
																	0.839643	-0.280321
																	0.753173	-0.0925227
																	0.9807	-0.0103613

## Sheet: Figure 4
Fig. 4D		Fold change					Fig. 4E		Fold change					Fig. 4F		Fold change
Forskolin		2	5	9			Forskolin		2	5	9			Forskolin		2	5	9
Background (uM)	0.5	0.121836	0.258255	0.329437			Background (uM)	0.5	0.0890081	0.203846	0.270917			Background (uM)	0.5	0.17378	0.288618	0.355688
	1	0.148593	0.247073	0.378048				1	0.0877467	0.193159	0.251024				1	0.176755	0.282167	0.340032
	2	0.162107	0.212767	0.405431				2	0.0812888	0.172734	0.220283				2	0.169036	0.26048	0.30803
	4	0.178884	0.33427	0.341754				4	0.0710821	0.146596	0.184131				4	0.152371	0.227885	0.26542
	8	0.143804	0.189173	0.256759				8	0.0590865	0.118945	0.147647				8	0.130169	0.190028	0.218729
		Fold change							Fold change							Fold change
Dexamethasone		2	5	9	17		Dexamethasone		2	5	9	17		Dexamethasone		2	5	9	17
Background (nM)	0.25	0.141205	0.35748	0.569971	0.7274		Background (nM)	0.25	0.0789649	0.260592	0.414453	0.580265		Background (nM)	0.25	0.121662	0.30329	0.45715	0.622963
	0.5	0.104464	0.244598	0.596808	0.78727			0.5	0.129238	0.363986	0.514954	0.644284			0.5	0.208203	0.442951	0.593919	0.723249
	1	0.170682	0.410673	0.458748	0.664848			1	0.17441	0.41009	0.524479	0.606334			1	0.303648	0.539328	0.653718	0.735572
	2	0.253298	0.329154	0.510902	0.443337			2	0.182865	0.36651	0.43741	0.482592			2	0.357275	0.54092	0.61182	0.657002
	4	0.191639	0.385556	0.267073	0.288118			4	0.147365	0.263964	0.302609	0.325685			4	0.33023	0.446829	0.485473	0.50855

## Sheet: Figure 5
Fig. 5A	Time (h)	DEX: 0.032 [nM]	DEX: 0.16 [nM]	DEX: 0.8 [nM]	DEX: 4 [nM]	DEX: 20 [nM]	DEX: 100 [nM]	CORT: 0.032 [nM]	CORT: 0.16 [nM]	CORT: 0.8 [nM]	CORT: 4 [nM]	CORT: 20 [nM]	CORT: 100 [nM]	FK: 0.032 [mM]	FK: 0.16 [mM]	FK: 0.8 [mM]	FK: 4 [mM]	FK: 20 [mM]	FK: 100 [mM]		Fig. 5B, C		Amplitude	Phase (rad/2p)			Average amplitude	Average phase (rad/2p)		Fitting parameters		Fig. 5D, E	Amplitude_exp						Fig. 5J, K	Background [nM]	Additional [nM]	Amplitude	Phase (rad/2p)		Experiment
	12	-0.681573	-0.648972	-0.614731	-0.650096	-0.648832	-0.68216	-0.617979	-0.606407	-0.597247	-0.627312	-0.604767	-0.618115	-0.610335	-0.612563	-0.60461	-0.613164	-0.631639	-0.627825		Individual data	DEX: 0 [nM]	0.122018	0.330193		DEX: 0 [nM]	0.10046	0.254645		n			DEX [nM]/ FK [mM]	0	0.8	4	20		Individual data	0	0	0.330193	0.330193		Additional [nM]/ Background [mM]	0	0.8	4	20
	12.1667	-0.676838	-0.648863	-0.610958	-0.64043	-0.657467	-0.670679	-0.631353	-0.624936	-0.599999	-0.641152	-0.613738	-0.632179	-0.607193	-0.617773	-0.611023	-0.63041	-0.641442	-0.630164			DEX: 0 [nM]	0.178664	0.306674		DEX: 0.16 [nM]	0.0931146	0.308024		1.05061			0	0.10046	0.186494	0.344061	0.475776			0	0	0.306674	0.306674		0.16	0.10046	0.0975786	0.117487	0.151482
	12.3333	-0.715274	-0.659504	-0.628698	-0.651093	-0.66835	-0.677169	-0.64881	-0.638753	-0.616435	-0.645344	-0.624103	-0.635332	-0.628176	-0.642402	-0.611577	-0.63508	-0.641801	-0.644899			DEX: 0 [nM]	0.0870137	0.285799		DEX: 0.8 [nM]	0.164982	0.107317		EC50 [nM]			0.8	0.164982	0.361564	0.513854	0.549491			0	0	0.285799	0.285799		0.8	0.164982	0.153473	0.0935257	0.100938
	12.5	-0.72732	-0.651877	-0.678193	-0.687182	-0.688825	-0.710624	-0.677628	-0.64958	-0.631797	-0.659836	-0.624381	-0.671538	-0.646977	-0.663858	-0.661744	-0.660116	-0.662885	-0.678316			DEX: 0 [nM]	0.0977757	0.197814		DEX: 4 [nM]	0.431187	0.862306		1.73296			4	0.431187	0.522342	0.510658	0.55593			0	0	0.197814	0.197814		4	0.431187	0.368521	0.166871	0.106208
	12.6667	-0.739078	-0.672989	-0.670707	-0.69215	-0.683104	-0.71074	-0.674244	-0.663118	-0.651552	-0.647888	-0.639202	-0.668689	-0.656758	-0.662249	-0.658825	-0.659537	-0.650825	-0.664779			DEX: 0 [nM]	0.112636	0.253581		DEX: 20 [nM]	0.58969	0.846895		^2			20	0.58969	0.574246	0.509865	0.547899			0	0	0.253581	0.253581		20	0.58969	0.511902	0.288362	0.134525
	12.8333	-0.74272	-0.678148	-0.703229	-0.707513	-0.689862	-0.731432	-0.683238	-0.663461	-0.676909	-0.67122	-0.644129	-0.687934	-0.673774	-0.673276	-0.696848	-0.678007	-0.685354	-0.684482			DEX: 0 [nM]	0.0372013	0.299922		DEX: 100 [nM]	0.610568	0.839832		0.985546										0	0	0.299922	0.299922
	13	-0.746742	-0.680153	-0.70334	-0.705302	-0.708298	-0.734655	-0.700113	-0.678024	-0.688102	-0.687167	-0.672645	-0.700012	-0.700254	-0.701267	-0.691862	-0.686579	-0.698839	-0.690383			DEX: 0 [nM]	0.0679149	0.0774768									DEX [nM]/ CORT [nM]	0	0.8	4	20			0	0	0.0774768	0.0774768		Model
	13.1667	-0.769889	-0.703742	-0.718456	-0.721529	-0.713461	-0.744439	-0.70758	-0.695503	-0.688448	-0.681699	-0.678463	-0.71649	-0.698628	-0.703458	-0.698651	-0.699218	-0.721132	-0.693996			DEX: 0.16 [nM]	0.108023	0.31118		CORT: 0.032 [nM]	0.0923745	0.29692		n			0	0.10046	0.0953107	0.171102	0.458539			0	0.8	0.880723	0.880723		Additional [nM]/ Background [mM]	0	0.8	4	20
	13.3333	-0.783906	-0.698285	-0.730994	-0.721575	-0.730623	-0.768996	-0.708267	-0.693735	-0.685146	-0.699216	-0.66757	-0.723056	-0.723682	-0.704628	-0.715369	-0.6976	-0.712919	-0.708006			DEX: 0.16 [nM]	0.107282	0.429499		CORT: 0.16 [nM]	0.103316	0.204155		0.97636			0.8	0.164982	0.249266	0.306063	0.466565			0	0.8	0.112856	0.112856		0.16	0	0	0	0
	13.5	-0.807615	-0.743648	-0.770215	-0.765855	-0.76346	-0.808229	-0.723623	-0.704968	-0.701599	-0.708709	-0.688676	-0.726496	-0.724348	-0.712489	-0.718169	-0.716577	-0.712696	-0.724262			DEX: 0.16 [nM]	0.0640383	0.182123		CORT: 0.8 [nM]	0.0953107	0.25897		EC50 [nM]			4	0.431187	0.477701	0.443922	0.512161			0	0.8	0.309072	0.309072		0.8	0.307443	0.171602	0.03809	0.0026743
	13.6667	-0.78507	-0.746599	-0.768829	-0.76484	-0.749484	-0.785454	-0.733545	-0.711653	-0.708687	-0.719176	-0.687489	-0.738988	-0.724212	-0.725398	-0.725212	-0.725435	-0.740289	-0.73955			DEX: 0.8 [nM]	0.219414	0.880723		CORT: 4 [nM]	0.171102	0.0414551		5.81605			20	0.58969	0.577889	0.565541	0.594551			0	4	0.849756	0.849756		4	0.706573	0.43722	0.126425	0.0116597
	13.8333	-0.783563	-0.73554	-0.736165	-0.751926	-0.739854	-0.770965	-0.747433	-0.732314	-0.722123	-0.735518	-0.718498	-0.756588	-0.755812	-0.742246	-0.763225	-0.721244	-0.752566	-0.74733			DEX: 0.8 [nM]	0.172879	0.112856		CORT: 20 [nM]	0.458539	0.858735		R^2										0	4	0.883905	0.883905		20	0.928886	0.624117	0.233972	0.0354719
	14	-0.783626	-0.724732	-0.734666	-0.751643	-0.751827	-0.789084	-0.751894	-0.736932	-0.705532	-0.748586	-0.71767	-0.762861	-0.753117	-0.754753	-0.752379	-0.724486	-0.741346	-0.748502			DEX: 0.8 [nM]	0.102652	0.309072		CORT: 100 [nM]	0.553242	0.841561		0.899057			Phase_exp (rad/2p)							0	4	0.853306	0.853306
	14.1667	-0.817011	-0.759169	-0.764178	-0.76073	-0.780847	-0.813142	-0.749211	-0.744422	-0.7439	-0.740979	-0.736568	-0.759315	-0.753902	-0.75611	-0.751981	-0.747044	-0.755956	-0.773926			DEX: 4 [nM]	0.464741	0.849756									DEX [nM]/ FK [mM]	0	0.8	4	20			0	20	0.817822	0.817822
	14.3333	-0.802323	-0.754676	-0.757347	-0.773221	-0.774359	-0.809437	-0.747347	-0.74016	-0.726952	-0.743255	-0.731113	-0.76498	-0.75845	-0.742731	-0.761035	-0.745856	-0.754396	-0.760007			DEX: 4 [nM]	0.381128	0.883905		FK: 0.032 [uM]	0.122038	0.237339		n			0	0.254645	0.108641	0.988398	0.0357715			0	20	0.872344	0.872344
	14.5	-0.819617	-0.778159	-0.769154	-0.781912	-0.780549	-0.815482	-0.753702	-0.738487	-0.725609	-0.743813	-0.735924	-0.759852	-0.744673	-0.753962	-0.752594	-0.753355	-0.756662	-0.760547			DEX: 4 [nM]	0.447691	0.853306		FK: 0.16 [uM]	0.125799	0.251427		0.572196			0.8	0.107317	0.881892	0.927013	0.968762			0	20	0.850466	0.850466
	14.6667	-0.807158	-0.766804	-0.746933	-0.766887	-0.773882	-0.794169	-0.750078	-0.746849	-0.710454	-0.741676	-0.729412	-0.769847	-0.747351	-0.747175	-0.748456	-0.748414	-0.758547	-0.766453			DEX: 20 [nM]	0.564585	0.817822		FK: 0.8 [uM]	0.186494	0.108641		EC50 [uM]			4	0.862306	0.848155	0.90272	0.947476			0.8	0	0.245515	0.245515
	14.8333	-0.779086	-0.755852	-0.752036	-0.774958	-0.769688	-0.805459	-0.75035	-0.743677	-0.7132	-0.743061	-0.738032	-0.781404	-0.748388	-0.763137	-0.764651	-0.763321	-0.759355	-0.766977			DEX: 20 [nM]	0.569661	0.872344		FK: 4 [uM]	0.344061	0.988398		1.74081			20	0.846895	0.854536	0.890613	0.929215			0.8	0	0.240177	0.240177
	15	-0.796994	-0.792617	-0.750713	-0.774871	-0.783887	-0.792176	-0.750277	-0.750917	-0.712256	-0.754495	-0.746327	-0.763596	-0.768227	-0.758492	-0.753487	-0.737128	-0.754249	-0.775106			DEX: 20 [nM]	0.634824	0.850466		FK: 20 [uM]	0.475776	0.0357715		R^2										0.8	0	0.311726	0.311726
	15.1667	-0.803762	-0.772527	-0.746887	-0.777313	-0.778696	-0.819479	-0.743474	-0.74521	-0.729188	-0.743675	-0.731054	-0.7445	-0.733233	-0.748585	-0.770501	-0.742579	-0.753728	-0.781445			DEX: 100 [nM]	0.579697	0.808142		FK: 100 [uM]	0.580523	0.0286558		0.949607			DEX [nM]/ CORT [nM]	0	0.8	4	20			0.8	0.8	0.920198	0.920198
	15.3333	-0.805325	-0.778333	-0.774129	-0.787287	-0.791486	-0.814795	-0.74931	-0.739259	-0.743568	-0.74464	-0.739535	-0.760403	-0.734048	-0.742678	-0.766488	-0.750479	-0.747902	-0.754932			DEX: 100 [nM]	0.598304	0.864815									0	0.254645	0.25897	0.0414551	0.858735			0.8	0.8	0.192378	0.192378
	15.5	-0.790438	-0.775172	-0.726313	-0.733854	-0.768232	-0.789262	-0.728549	-0.730343	-0.700879	-0.720128	-0.723644	-0.752538	-0.728302	-0.735877	-0.748782	-0.731088	-0.729059	-0.756331			DEX: 100 [nM]	0.723688	0.868622									0.8	0.107317	0.85559	0.850519	0.849171			0.8	0.8	0.0252833	0.0252833
	15.6667	-0.779414	-0.754344	-0.740261	-0.770424	-0.792558	-0.805764	-0.72652	-0.728163	-0.702334	-0.722023	-0.719468	-0.738018	-0.729273	-0.741328	-0.726136	-0.734536	-0.723167	-0.751065			DEX: 100 [nM]	0.540584	0.817727									4	0.862306	0.837585	0.861773	0.863494			0.8	4	0.84458	0.84458
	15.8333	-0.786776	-0.779659	-0.754705	-0.752237	-0.768642	-0.784623	-0.723416	-0.721127	-0.689621	-0.712857	-0.70421	-0.726487	-0.724481	-0.736011	-0.728109	-0.726726	-0.724292	-0.751591														20	0.846895	0.826005	0.848106	0.844363			0.8	4	0.905238	0.905238
	16	-0.787657	-0.754279	-0.747824	-0.739374	-0.77054	-0.79864	-0.722427	-0.690877	-0.690668	-0.694178	-0.700816	-0.721691	-0.725751	-0.723884	-0.730605	-0.740024	-0.729566	-0.73004			CORT: 0.032 [nM]	0.0951213	0.280239																0.8	4	0.875114	0.875114
	16.1667	-0.757215	-0.750563	-0.74153	-0.728687	-0.740029	-0.767388	-0.705409	-0.692613	-0.686896	-0.697815	-0.697705	-0.721917	-0.724306	-0.726854	-0.730768	-0.726282	-0.698985	-0.732932			CORT: 0.032 [nM]	0.107469	0.299997								Fig. 5F	Amplitude_model							0.8	20	0.81517	0.81517
	16.3333	-0.787982	-0.725931	-0.738595	-0.759421	-0.767022	-0.7639	-0.703721	-0.684855	-0.689594	-0.68107	-0.687564	-0.706628	-0.707684	-0.731699	-0.720389	-0.723725	-0.693476	-0.727502			CORT: 0.032 [nM]	0.0745337	0.310509									DEX [nM]/ FK [mM]	0	0.8	4	20			0.8	20	0.881703	0.881703
	16.5	-0.743214	-0.716617	-0.739264	-0.741464	-0.733325	-0.752463	-0.707883	-0.665891	-0.674319	-0.670317	-0.666388	-0.695452	-0.69059	-0.709647	-0.72063	-0.696297	-0.702086	-0.729373			CORT: 0.16 [nM]	0.0863209	0.0748653									0	0.10046	0.186494	0.344061	0.475776			0.8	20	0.846935	0.846935
	16.6667	-0.74081	-0.723788	-0.739999	-0.737229	-0.740255	-0.764984	-0.672579	-0.657993	-0.676767	-0.667585	-0.682084	-0.698373	-0.706905	-0.695631	-0.704711	-0.717708	-0.699993	-0.700659			CORT: 0.16 [nM]	0.152133	0.178182									0.8	0.164982	0.351472	0.478415	0.628469			4	0	0.1835	0.1835
	16.8333	-0.746871	-0.707624	-0.734939	-0.730724	-0.744954	-0.779629	-0.661095	-0.643522	-0.651009	-0.650606	-0.6452	-0.668503	-0.702364	-0.691601	-0.7037	-0.694	-0.677674	-0.691873			CORT: 0.16 [nM]	0.0714938	0.37824									4	0.431187	0.473714	0.716004	0.775933			4	0	0.273092	0.273092
	17	-0.735031	-0.699131	-0.702029	-0.700802	-0.706874	-0.744793	-0.640203	-0.636111	-0.624861	-0.635032	-0.646751	-0.652125	-0.680493	-0.649671	-0.693634	-0.683689	-0.681657	-0.692593			CORT: 0.8 [nM]	0.107439	0.0339315									20	0.58969	0.605224	0.849589	0.885628			4	0	0.235754	0.235754
	17.1667	-0.714287	-0.694998	-0.716122	-0.678428	-0.699641	-0.721275	-0.639318	-0.618316	-0.627213	-0.65019	-0.632828	-0.637453	-0.669286	-0.654562	-0.704228	-0.669562	-0.66841	-0.692664			CORT: 0.8 [nM]	0.107175	0.289408																4	0.8	0.174364	0.174364
	17.3333	-0.684196	-0.666814	-0.675093	-0.666583	-0.667278	-0.71374	-0.633895	-0.597085	-0.596508	-0.613709	-0.609509	-0.631804	-0.651279	-0.643633	-0.687351	-0.648616	-0.642758	-0.666379			CORT: 0.8 [nM]	0.071318	0.405929								Fig. 5G	Phase_model (rad/2p)							4	0.8	0.128942	0.128942
	17.5	-0.675762	-0.627808	-0.636175	-0.645028	-0.64466	-0.659189	-0.602065	-0.591456	-0.591088	-0.607733	-0.608474	-0.599978	-0.628352	-0.611824	-0.641875	-0.641705	-0.623341	-0.633525			CORT: 4 [nM]	0.35964	0.880202									DEX [nM]/ FK [mM]	0	0.8	4	20			4	0.8	0.122526	0.122526
	17.6667	-0.647832	-0.657083	-0.643435	-0.640312	-0.644442	-0.671257	-0.594982	-0.56224	-0.530573	-0.584107	-0.58385	-0.604721	-0.6262	-0.595585	-0.633839	-0.616113	-0.613842	-0.633608			CORT: 4 [nM]	0.0850907	0.277527									0	0.254645	0.108641	0.988398	0.0357715			4	4	0.961165	0.961165
	17.8333	-0.627429	-0.615953	-0.616568	-0.620437	-0.633391	-0.629429	-0.565029	-0.549726	-0.539678	-0.591454	-0.583741	-0.573049	-0.605312	-0.554036	-0.619291	-0.598009	-0.604991	-0.621395			CORT: 4 [nM]	0.0958488	0.233011									0.8	0.107317	0.10802	0.0260466	0.0539665			4	4	0.00615913	0.00615913
	18	-0.600878	-0.602376	-0.595948	-0.628455	-0.630825	-0.620075	-0.544831	-0.535731	-0.500342	-0.546501	-0.551138	-0.557432	-0.550701	-0.556706	-0.588207	-0.585658	-0.593044	-0.605559			CORT: 4 [nM]	0.0980762	0.885413									4	0.862306	0.926688	0.917877	0.953781			4	4	0.976119	0.976119
	18.1667	-0.600369	-0.606145	-0.597029	-0.585874	-0.597549	-0.635819	-0.51573	-0.511992	-0.470993	-0.557612	-0.531746	-0.537397	-0.541419	-0.52648	-0.562116	-0.556967	-0.569228	-0.586268			CORT: 4 [nM]	0.216853	0.00120026									20	0.846895	0.896608	0.897807	0.929877			4	20	0.873595	0.873595
	18.3333	-0.579555	-0.610034	-0.604872	-0.59366	-0.602734	-0.610034	-0.484468	-0.48553	-0.453532	-0.516398	-0.535876	-0.530916	-0.511634	-0.500574	-0.556292	-0.526045	-0.506188	-0.559021			CORT: 20 [nM]	0.5584	0.803198																4	20	0.9695	0.9695
	18.5	-0.539428	-0.552874	-0.59334	-0.607431	-0.592636	-0.599408	-0.45834	-0.46434	-0.422833	-0.483627	-0.488307	-0.499187	-0.490504	-0.470472	-0.53476	-0.523329	-0.517548	-0.547395			CORT: 20 [nM]	0.413355	0.891298								Fig. 5H	Amplitude_model							4	20	0.90876	0.90876
	18.6667	-0.516131	-0.559866	-0.538766	-0.556465	-0.58502	-0.573794	-0.423581	-0.437573	-0.411587	-0.482496	-0.490564	-0.447906	-0.458874	-0.476828	-0.488431	-0.500248	-0.488261	-0.517677			CORT: 20 [nM]	0.403863	0.880888									DEX [nM]/ CORT [nM]	0	0.8	4	20			20	0	0.13613	0.13613
	18.8333	-0.529137	-0.544805	-0.515073	-0.521535	-0.553675	-0.494722	-0.415217	-0.378293	-0.376445	-0.402761	-0.480212	-0.415658	-0.433635	-0.465453	-0.475962	-0.446954	-0.423953	-0.476859			CORT: 100 [nM]	0.603853	0.810791									0	0.10046	0.0953107	0.171102	0.458539			20	0	0.153738	0.153738
	19	-0.480235	-0.499732	-0.482699	-0.473984	-0.523953	-0.457849	-0.38821	-0.349051	-0.339361	-0.393922	-0.420527	-0.393635	-0.397379	-0.408406	-0.443669	-0.449653	-0.401866	-0.443996			CORT: 100 [nM]	0.529104	0.845032									0.8	0.164982	0.233502	0.328917	0.488698			20	0	0.174629	0.174629
	19.1667	-0.445244	-0.484446	-0.494971	-0.476346	-0.517673	-0.458629	-0.341163	-0.340791	-0.33846	-0.37695	-0.411163	-0.365819	-0.394624	-0.409117	-0.421657	-0.41969	-0.385337	-0.423279			CORT: 100 [nM]	0.559845	0.853606									4	0.431187	0.359913	0.527955	0.88967			20	0.8	0.332828	0.332828
	19.3333	-0.440757	-0.500945	-0.459921	-0.433152	-0.441882	-0.412248	-0.333451	-0.258954	-0.303966	-0.326806	-0.38984	-0.333357	-0.398527	-0.381317	-0.387317	-0.400124	-0.349512	-0.426623			CORT: 100 [nM]	0.520167	0.856659									20	0.58969	0.511011	0.66775	1.04752			20	0.8	0.19613	0.19613
	19.5	-0.374042	-0.415952	-0.411695	-0.421375	-0.488185	-0.407975	-0.310195	-0.256371	-0.290732	-0.29847	-0.346884	-0.307478	-0.355703	-0.382988	-0.353444	-0.370326	-0.309613	-0.356142																					20	0.8	0.143138	0.143138
	19.6667	-0.325875	-0.347766	-0.416154	-0.358743	-0.397114	-0.322274	-0.275787	-0.220122	-0.223551	-0.254323	-0.303384	-0.254321	-0.322712	-0.301959	-0.327099	-0.349235	-0.313537	-0.309299			FK: 0.032 [mM]	0.095052	0.378024								Fig. 5I	Amplitude_model							20	4	0.369023	0.369023
	19.8333	-0.377952	-0.344586	-0.375898	-0.402161	-0.393485	-0.368994	-0.253104	-0.167019	-0.219319	-0.235563	-0.247984	-0.216629	-0.274648	-0.288783	-0.305912	-0.321647	-0.299021	-0.271246			FK: 0.032 [mM]	0.190964	0.0872831									DEX [nM]/ CORT [nM]	0	0.8	4	20			20	4	0.176636	0.176636
	20	-0.286312	-0.283328	-0.350044	-0.316435	-0.358417	-0.322351	-0.196862	-0.126784	-0.193216	-0.17445	-0.223559	-0.202075	-0.267742	-0.269632	-0.277367	-0.268117	-0.236609	-0.220732			FK: 0.032 [mM]	0.0800989	0.243065									0		0.0953107	0.171102	0.458539			20	4	0.0710087	0.0710087
	20.1667	-0.295987	-0.283955	-0.322115	-0.288372	-0.320337	-0.295096	-0.188534	-0.115039	-0.126894	-0.155315	-0.187667	-0.178887	-0.240156	-0.230906	-0.250987	-0.247278	-0.229362	-0.232897			FK: 0.16 [mM]	0.0864019	0.394711									0.8	0.187715	0.240215	0.282822	0.475774			20	20	0.170649	0.170649
	20.3333	-0.275395	-0.275017	-0.300756	-0.280084	-0.311378	-0.295723	-0.153996	-0.0994568	-0.131484	-0.132643	-0.130206	-0.178647	-0.20764	-0.170081	-0.259188	-0.232476	-0.209705	-0.223744			FK: 0.16 [mM]	0.181828	0.0426159									4	0.431411	0.442293	0.452245	0.518283			20	20	0.0924637	0.0924637
	20.5	-0.232969	-0.197176	-0.259616	-0.207623	-0.19542	-0.231295	-0.0992385	-0.0568687	-0.0654982	-0.114535	-0.094677	-0.149635	-0.17542	-0.134871	-0.195488	-0.188122	-0.176599	-0.160003			FK: 0.16 [mM]	0.109168	0.280751									20	0.567148	0.567873	0.568596	0.575643			20	20	0.0289378	0.0289378
	20.6667	-0.179147	-0.144772	-0.197199	-0.207409	-0.233187	-0.206339	-0.0774602	-0.0325742	-0.0214984	-0.0892887	-0.083505	-0.105453	-0.130451	-0.0967564	-0.167668	-0.125403	-0.144213	-0.139298			FK: 0.8 [mM]	0.0969231	0.334588
	20.8333	-0.123539	-0.123492	-0.171459	-0.150565	-0.141416	-0.204117	-0.0374094	-0.0188043	0.0143855	-0.0383888	-0.0404024	-0.104082	-0.0970555	-0.0452279	-0.111805	-0.084764	-0.125195	-0.141171			FK: 0.8 [mM]	0.289853	0.958341
	21	-0.0955632	-0.0330373	-0.116095	-0.11556	-0.10629	-0.146456	0.0115505	0.0345681	0.0612596	-0.0338251	-0.0106413	-0.0429561	-0.048067	-0.016656	-0.058385	-0.0414069	-0.0565325	-0.0992812			FK: 0.8 [mM]	0.172706	0.0800831
	21.1667	0.0466322	-0.0488165	-0.0516696	-0.00929703	-0.0422341	-0.0663329	0.0599828	0.0470573	0.105927	-0.0498341	0.0187976	-0.0766199	0.00444777	0.079181	-0.057144	-0.00180164	-0.0201541	-0.0307051			FK: 4 [mM]	0.283795	0.0828504
	21.3333	0.0469127	-0.00782853	-0.0288327	-0.0146713	-0.0620408	0.00659683	0.148789	0.0869279	0.139945	-0.010066	0.0446859	-0.0185585	0.0449374	0.0624565	-0.0240341	0.0412886	0.0266749	-0.050032			FK: 4 [mM]	0.379899	0.951532
	21.5	0.127441	0.00439338	0.0576805	0.0380885	0.00648843	0.0478531	0.17676	0.0806533	0.192912	0.0587265	0.048818	0.0398782	0.109811	0.121344	0.057832	0.113644	0.0500583	0.00423452			FK: 4 [mM]	0.36849	0.934931
	21.6667	0.127263	0.057986	0.0443189	0.113652	0.0599854	0.0477392	0.218493	0.125157	0.186004	0.0958729	0.0205613	0.0532102	0.108293	0.13261	0.0685354	0.14258	0.0779153	0.0506281			FK: 20 [mM]	0.468462	0.0454975
	21.8333	0.16412	0.125177	0.109474	0.16585	0.0715579	0.135944	0.259065	0.184935	0.268687	0.131358	0.115442	0.120091	0.177928	0.179809	0.122039	0.165224	0.160655	0.0832215			FK: 20 [mM]	0.519888	0.00464758
	22	0.233338	0.0620385	0.12589	0.14693	0.115349	0.222479	0.319978	0.192972	0.318252	0.146077	0.136151	0.200231	0.238894	0.236756	0.187959	0.191112	0.235072	0.137988			FK: 20 [mM]	0.438979	0.0570408
	22.1667	0.276577	0.158561	0.132789	0.168754	0.151684	0.238726	0.308264	0.267446	0.376026	0.204512	0.175353	0.228289	0.263955	0.234267	0.252581	0.2203	0.276823	0.173753			FK: 100 [mM]	0.558931	0.945508
	22.3333	0.348324	0.20333	0.148649	0.230805	0.184868	0.292047	0.320275	0.315595	0.302564	0.240242	0.212527	0.338642	0.279134	0.277632	0.240615	0.233293	0.295158	0.220639			FK: 100 [mM]	0.568245	0.0365844
	22.5	0.35392	0.219791	0.204557	0.23123	0.202362	0.294915	0.346366	0.366593	0.3825	0.299015	0.278838	0.409161	0.290625	0.283517	0.272082	0.277443	0.319374	0.293869			FK: 100 [mM]	0.6066	0.0596224
	22.6667	0.398714	0.277153	0.265367	0.278184	0.267808	0.351986	0.333867	0.398056	0.375381	0.336236	0.280949	0.368125	0.332984	0.342923	0.290724	0.307111	0.380163	0.329897			FK: 100 [mM]	0.588317	0.0698337
	22.8333	0.439817	0.324973	0.298563	0.307261	0.321958	0.416452	0.419634	0.471176	0.366143	0.423639	0.379797	0.442003	0.356257	0.36985	0.350474	0.291159	0.405448	0.390551
	23	0.45251	0.358331	0.293511	0.387678	0.378251	0.430022	0.473433	0.499769	0.406958	0.444703	0.417438	0.471123	0.416547	0.37188	0.345451	0.366689	0.441193	0.423757
	23.1667	0.426407	0.451791	0.395057	0.394183	0.41047	0.478971	0.475836	0.514211	0.3963	0.521337	0.47432	0.51428	0.420373	0.411005	0.324829	0.396878	0.476958	0.459197
	23.3333	0.512187	0.49448	0.398698	0.438724	0.446147	0.522023	0.467403	0.532281	0.43004	0.522699	0.52921	0.570025	0.429955	0.457892	0.376156	0.463273	0.472545	0.515808
	23.5	0.53809	0.574911	0.371956	0.45239	0.563032	0.541289	0.544842	0.534591	0.501924	0.567893	0.599551	0.538426	0.466128	0.470644	0.425598	0.446609	0.490952	0.569165
	23.6667	0.560609	0.555066	0.513294	0.464206	0.522376	0.562454	0.554228	0.593791	0.56255	0.595073	0.614933	0.533163	0.531455	0.540787	0.460089	0.467098	0.513241	0.62759
	23.8333	0.555096	0.609646	0.527773	0.561016	0.677985	0.605638	0.57757	0.63736	0.596867	0.624693	0.612854	0.537318	0.558125	0.641843	0.507369	0.535086	0.552258	0.626673
	24	0.646046	0.629999	0.556519	0.554818	0.664806	0.667004	0.634287	0.590258	0.629442	0.616159	0.674051	0.626708	0.583486	0.652497	0.531513	0.598554	0.576797	0.648358
	24.1667	0.644241	0.65314	0.627841	0.614274	0.716151	0.711136	0.719479	0.666617	0.632231	0.562635	0.668797	0.636051	0.6332	0.683218	0.573117	0.634107	0.602143	0.673227
	24.3333	0.733798	0.735521	0.613123	0.647318	0.755512	0.73046	0.764048	0.670861	0.694266	0.605382	0.689484	0.709847	0.677764	0.743718	0.611754	0.670962	0.657315	0.696116
	24.5	0.750736	0.650417	0.637355	0.600941	0.745479	0.715124	0.796971	0.694974	0.740551	0.654525	0.705753	0.681468	0.698289	0.817651	0.672112	0.715234	0.689032	0.697324
	24.6667	0.824394	0.698705	0.680314	0.71992	0.816366	0.812913	0.808986	0.676241	0.778921	0.648538	0.664541	0.756655	0.723114	0.756707	0.713141	0.732985	0.683329	0.712003
	24.8333	0.9037	0.726107	0.733227	0.782011	0.760381	0.830555	0.851088	0.744134	0.8058	0.765654	0.709807	0.716351	0.791731	0.792986	0.740273	0.744889	0.754824	0.786434
	25	0.940475	0.771416	0.782664	0.790276	0.779764	0.911701	0.86139	0.726521	0.795256	0.712713	0.744111	0.74487	0.853016	0.814808	0.784913	0.797925	0.764921	0.789441
	25.1667	0.873564	0.770179	0.807268	0.767325	0.747597	0.894759	0.882762	0.756953	0.799059	0.749579	0.757477	0.789271	0.812509	0.824484	0.802527	0.805777	0.798269	0.79409
	25.3333	0.98444	0.798831	0.821973	0.840409	0.792747	0.926889	0.932603	0.749334	0.816828	0.765091	0.745186	0.794486	0.866952	0.870351	0.843587	0.806038	0.874735	0.816252
	25.5	0.972258	0.863861	0.874097	0.910631	0.876431	0.967704	0.891764	0.785418	0.789829	0.797203	0.747031	0.831037	0.873684	0.81354	0.843002	0.835139	0.841861	0.837365
	25.6667	0.996605	0.873603	0.759611	0.864562	0.871811	0.983218	0.889226	0.842777	0.80685	0.830694	0.756998	0.877942	0.893198	0.840698	0.874029	0.839847	0.892404	0.883885
	25.8333	0.918715	0.847512	0.784078	0.865354	0.83776	0.959993	0.811036	0.826866	0.810506	0.80777	0.795104	0.870184	0.875171	0.772338	0.864641	0.808458	0.884965	0.846615
	26	0.99873	0.871597	0.860639	0.924142	0.907688	1.04103	0.831463	0.887196	0.765051	0.866312	0.826693	0.951026	0.876364	0.841474	0.871485	0.833541	0.926282	0.87372
	26.1667	0.922052	0.875998	0.814548	0.836298	0.832602	1.00716	0.819269	0.838819	0.748846	0.862504	0.797757	0.913836	0.817908	0.814708	0.848491	0.844802	0.931451	0.937658
	26.3333	0.921969	0.911934	0.826249	0.871197	0.888867	1.03294	0.827727	0.879034	0.762413	0.868512	0.859408	0.920266	0.858997	0.820293	0.833014	0.823414	0.847206	0.918831
	26.5	0.893466	0.921699	0.865896	0.853318	0.892276	0.970704	0.861639	0.880116	0.780281	0.863392	0.878221	0.921019	0.817489	0.850223	0.811031	0.83235	0.832958	0.92838
	26.6667	0.958691	0.929575	0.955413	0.901956	0.995625	0.970435	0.82414	0.904104	0.780577	0.845365	0.806962	0.908267	0.802753	0.810568	0.838364	0.835319	0.868692	0.907144
	26.8333	0.900437	0.904595	0.8804	0.909289	0.948423	0.916843	0.777567	0.851755	0.828773	0.844628	0.882386	0.853392	0.824817	0.849124	0.826815	0.907997	0.831939	0.885193
	27	0.889299	0.868642	0.821141	0.905842	0.939868	0.82801	0.800876	0.811136	0.743455	0.858768	0.862571	0.846247	0.81756	0.911817	0.819744	0.868178	0.835716	0.933376
	27.1667	0.944284	0.956522	0.913337	0.933222	0.959987	0.965751	0.770655	0.816669	0.735137	0.844265	0.829186	0.769318	0.845301	0.824777	0.876183	0.850476	0.848128	0.899917
	27.3333	0.908404	0.877356	0.905295	0.914075	0.971334	0.881072	0.858895	0.759325	0.767942	0.812911	0.77237	0.805346	0.846708	0.855322	0.848494	0.835389	0.831417	0.862829
	27.5	0.923561	0.888792	0.913698	0.879723	0.981537	0.909637	0.805396	0.698545	0.724573	0.704019	0.798196	0.775607	0.801392	0.79583	0.854501	0.836297	0.790402	0.819045
	27.6667	0.89351	0.910431	0.865106	0.835487	0.905962	0.902634	0.773375	0.681849	0.734834	0.73686	0.77084	0.746067	0.852551	0.833238	0.854216	0.824905	0.798912	0.828349
	27.8333	0.894531	0.830797	0.831686	0.79431	0.858259	0.850124	0.760105	0.688572	0.745677	0.689177	0.70736	0.742391	0.813618	0.801521	0.836819	0.788269	0.7617	0.785824
	28	0.842708	0.742339	0.830589	0.81241	0.844033	0.824265	0.783897	0.672791	0.708942	0.684026	0.711377	0.72036	0.767906	0.809444	0.826353	0.797604	0.741353	0.807332
	28.1667	0.868355	0.773807	0.839055	0.816115	0.75492	0.809999	0.749874	0.669022	0.706624	0.699787	0.685601	0.723502	0.785948	0.76993	0.842563	0.739187	0.784544	0.779112
	28.3333	0.901768	0.753721	0.849017	0.790044	0.78363	0.823744	0.750966	0.645613	0.66976	0.676954	0.618158	0.712364	0.76333	0.750731	0.781515	0.715942	0.735198	0.711773
	28.5	0.821835	0.718083	0.728613	0.757027	0.737979	0.779777	0.723106	0.625288	0.634598	0.664275	0.635896	0.727425	0.730716	0.693816	0.771857	0.686123	0.738205	0.709195
	28.6667	0.822513	0.694156	0.72297	0.723128	0.683863	0.78144	0.634356	0.634639	0.582028	0.626823	0.603727	0.646152	0.672467	0.638512	0.720585	0.659997	0.665884	0.684857
	28.8333	0.733749	0.650579	0.682782	0.687055	0.697919	0.678106	0.624821	0.565717	0.538952	0.669359	0.554622	0.652355	0.688925	0.62218	0.702055	0.649776	0.713308	0.699548
	29	0.655955	0.598507	0.639346	0.68837	0.680928	0.672717	0.489968	0.491135	0.507635	0.584753	0.566627	0.616212	0.619767	0.603172	0.633526	0.578234	0.621276	0.620896
	29.1667	0.696572	0.628438	0.640593	0.610931	0.662758	0.643544	0.550103	0.542413	0.485682	0.561931	0.549753	0.608595	0.630576	0.58238	0.616906	0.591183	0.607593	0.59315
	29.3333	0.639051	0.580579	0.626004	0.588199	0.587797	0.574059	0.474214	0.512018	0.436695	0.552879	0.522333	0.569774	0.647322	0.499698	0.608152	0.58718	0.58835	0.594016
	29.5	0.519327	0.536512	0.632863	0.573413	0.602323	0.560137	0.473766	0.458214	0.416683	0.512485	0.478712	0.498301	0.486423	0.465155	0.524246	0.535519	0.531428	0.600145
	29.6667	0.475126	0.579829	0.642159	0.600544	0.642488	0.584497	0.388937	0.424553	0.375772	0.484533	0.513099	0.454377	0.467898	0.468446	0.507985	0.483851	0.511393	0.555359
	29.8333	0.411031	0.490157	0.507262	0.506191	0.591557	0.513408	0.369719	0.409568	0.351693	0.463515	0.454543	0.417688	0.426102	0.446416	0.479389	0.442216	0.448751	0.489271
	30	0.441215	0.546402	0.580481	0.501729	0.546475	0.503262	0.332441	0.350982	0.299538	0.379143	0.427561	0.384967	0.402433	0.420811	0.4849	0.429629	0.430531	0.4707
	30.1667	0.388228	0.424528	0.436021	0.41126	0.453561	0.362042	0.299808	0.321982	0.281762	0.378015	0.378956	0.380387	0.374466	0.345783	0.409704	0.396513	0.386805	0.432415
	30.3333	0.308034	0.395302	0.459005	0.396806	0.455158	0.333322	0.29978	0.264449	0.256435	0.318327	0.34731	0.299209	0.339992	0.340762	0.395403	0.405715	0.325758	0.390431
	30.5	0.266112	0.323728	0.374832	0.326157	0.354756	0.290784	0.24715	0.219401	0.222209	0.265887	0.313385	0.224507	0.307084	0.262412	0.339927	0.318496	0.281523	0.326856
	30.6667	0.281227	0.328433	0.363424	0.301619	0.298509	0.234578	0.229732	0.163922	0.175384	0.223467	0.228721	0.16886	0.268395	0.193274	0.32244	0.267774	0.218248	0.285818
	30.8333	0.256011	0.353547	0.3242	0.309251	0.326429	0.255084	0.182367	0.140532	0.187116	0.209672	0.252398	0.192793	0.269346	0.195997	0.266793	0.228868	0.203325	0.231089
	31	0.197045	0.306817	0.26859	0.268294	0.265696	0.184307	0.155851	0.113685	0.106544	0.121841	0.134924	0.148262	0.195192	0.15601	0.210924	0.173948	0.16634	0.183463
	31.1667	0.124984	0.201174	0.24531	0.191007	0.192112	0.166507	0.137737	0.0828688	0.0755463	0.139116	0.127766	0.163223	0.183817	0.18076	0.235501	0.136445	0.178187	0.193693
	31.3333	0.199574	0.194173	0.252171	0.194493	0.129345	0.154015	0.0505736	0.0463367	0.0201941	0.117767	0.108956	0.0688234	0.164795	0.119832	0.184764	0.134102	0.134405	0.077664
	31.5	0.0753793	0.102112	0.161849	0.168746	0.126217	0.0992684	0.0221764	0.00680383	0.032563	0.0303197	0.0499003	0.0595225	0.0765118	0.085798	0.121156	0.087515	0.0873147	0.0752339
	31.6667	0.00774264	0.067943	0.0758386	0.122412	0.0776251	0.0521141	0.00753536	-0.0176152	-0.0499069	0.0509881	0.0541325	-0.0072526	0.0497367	0.0400079	0.0753425	0.0918923	0.043433	0.0498433
	31.8333	-0.00689923	0.0444224	0.0996637	0.0530142	0.0573861	0.0347218	-0.0207851	-0.0298871	-0.0552252	0.0422642	0.016825	0.0281425	0.0409888	0.00314138	0.065048	0.0279519	0.0323943	0.0318423
	32	-0.0312675	0.00424705	0.0799324	0.0292277	0.00715539	-0.00036858	-0.0868427	-0.0993033	-0.0772643	-0.0319153	-0.0359611	-0.0150789	-0.00530179	-0.0576095	0.0311679	-0.0573616	-0.0403387	-0.0170629
	32.1667	-0.0747624	-0.02256	0.0325403	-0.023181	0.00756382	-0.0506727	-0.102072	-0.1305	-0.0680611	-0.0389525	-0.0430232	-0.0575599	-0.0302863	-0.0750361	0.00238189	-0.0400113	-0.0482443	-0.0321257
	32.3333	-0.108668	-0.077878	-0.0117948	-0.0372983	-0.0763976	-0.0762903	-0.158758	-0.143752	-0.111053	-0.0808012	-0.142046	-0.114512	-0.0984367	-0.0934218	-0.0512547	-0.0724789	-0.0973889	-0.0802211
	32.5	-0.116057	-0.0477426	-0.0395903	-0.0340717	-0.0880185	-0.126425	-0.204164	-0.162071	-0.15341	-0.0881318	-0.0974207	-0.140521	-0.0845854	-0.113105	-0.0719093	-0.0992634	-0.0981997	-0.105146
	32.6667	-0.151317	-0.0866781	-0.0434938	-0.078204	-0.108507	-0.138102	-0.204292	-0.199609	-0.198461	-0.136998	-0.12251	-0.196063	-0.127505	-0.190179	-0.0879423	-0.133705	-0.156229	-0.14056
	32.8333	-0.227531	-0.150433	-0.0591873	-0.189321	-0.155226	-0.191335	-0.243845	-0.209827	-0.206262	-0.172334	-0.175773	-0.167792	-0.193551	-0.161538	-0.141158	-0.154894	-0.165398	-0.159114
	33	-0.268702	-0.189864	-0.135734	-0.192052	-0.19084	-0.270885	-0.281	-0.198713	-0.233643	-0.201526	-0.22865	-0.24893	-0.215141	-0.236717	-0.149661	-0.170922	-0.215821	-0.209878
	33.1667	-0.265474	-0.1949	-0.122171	-0.179005	-0.207799	-0.23385	-0.313852	-0.287551	-0.288128	-0.230242	-0.254238	-0.229031	-0.247278	-0.245186	-0.183472	-0.21826	-0.243702	-0.236102
	33.3333	-0.352552	-0.276207	-0.206081	-0.235453	-0.288097	-0.326696	-0.297855	-0.312444	-0.315951	-0.23898	-0.233791	-0.303181	-0.289327	-0.245002	-0.236435	-0.246514	-0.284933	-0.264952
	33.5	-0.303351	-0.249635	-0.224092	-0.22702	-0.256426	-0.29379	-0.346577	-0.279791	-0.316383	-0.269531	-0.313071	-0.29451	-0.313438	-0.32038	-0.274499	-0.242525	-0.300272	-0.274666
	33.6667	-0.315752	-0.265901	-0.219997	-0.27431	-0.301165	-0.369951	-0.373271	-0.330677	-0.339678	-0.326052	-0.317146	-0.336847	-0.314692	-0.329354	-0.275006	-0.312931	-0.326688	-0.340798
	33.8333	-0.37071	-0.306189	-0.24737	-0.307953	-0.289847	-0.366527	-0.398298	-0.388019	-0.400187	-0.386993	-0.32941	-0.36176	-0.348519	-0.333398	-0.340786	-0.315495	-0.344311	-0.370201
	34	-0.425266	-0.338346	-0.310922	-0.380062	-0.38027	-0.433479	-0.407495	-0.405869	-0.389247	-0.33621	-0.372694	-0.412085	-0.362323	-0.354721	-0.351995	-0.363313	-0.372856	-0.36357
	34.1667	-0.439552	-0.358341	-0.327077	-0.341641	-0.356599	-0.42773	-0.425295	-0.412536	-0.425143	-0.381869	-0.368205	-0.406276	-0.371197	-0.364065	-0.338575	-0.3475	-0.3954	-0.361311
	34.3333	-0.449681	-0.385846	-0.327587	-0.362187	-0.400308	-0.424596	-0.44323	-0.437955	-0.442882	-0.416453	-0.40101	-0.435728	-0.433588	-0.422835	-0.368713	-0.386068	-0.435277	-0.437918
	34.5	-0.504964	-0.408539	-0.395969	-0.403017	-0.442896	-0.451647	-0.473566	-0.43309	-0.421173	-0.427968	-0.420995	-0.460527	-0.433389	-0.425351	-0.404661	-0.407944	-0.437409	-0.457233
	34.6667	-0.501738	-0.444419	-0.43454	-0.432705	-0.417778	-0.500274	-0.520591	-0.463638	-0.462591	-0.448611	-0.442093	-0.464592	-0.450232	-0.431111	-0.410768	-0.412635	-0.465594	-0.455965
	34.8333	-0.508768	-0.454364	-0.410596	-0.392665	-0.452928	-0.459785	-0.515977	-0.476488	-0.490855	-0.483744	-0.485547	-0.507202	-0.476173	-0.491712	-0.446883	-0.474504	-0.50119	-0.472044
	35	-0.555979	-0.474931	-0.444229	-0.482183	-0.527503	-0.496748	-0.523693	-0.490061	-0.506322	-0.482402	-0.476297	-0.505174	-0.485232	-0.457028	-0.46334	-0.457487	-0.483779	-0.478585
	35.1667	-0.563709	-0.478554	-0.452019	-0.464415	-0.504617	-0.557945	-0.532832	-0.514502	-0.520145	-0.51379	-0.484617	-0.53106	-0.525322	-0.495581	-0.503009	-0.460932	-0.498568	-0.512631
	35.3333	-0.589805	-0.530458	-0.519941	-0.504581	-0.52211	-0.551638	-0.553143	-0.532831	-0.520014	-0.500121	-0.517339	-0.543729	-0.504666	-0.53951	-0.501221	-0.488557	-0.516606	-0.518251
	35.5	-0.60965	-0.514199	-0.490662	-0.471106	-0.529429	-0.534115	-0.516273	-0.549342	-0.531013	-0.514924	-0.505574	-0.527298	-0.526233	-0.533203	-0.512825	-0.530437	-0.527368	-0.552203
	35.6667	-0.587492	-0.471708	-0.505485	-0.475579	-0.539394	-0.539187	-0.580513	-0.586867	-0.557151	-0.54488	-0.525792	-0.575915	-0.559367	-0.552615	-0.522703	-0.53869	-0.567231	-0.558732
	35.8333	-0.639163	-0.57445	-0.534515	-0.594792	-0.607973	-0.582799	-0.568978	-0.544416	-0.528528	-0.563987	-0.515118	-0.543499	-0.540427	-0.551345	-0.567759	-0.517354	-0.545859	-0.570748
	36	-0.567876	-0.558817	-0.543324	-0.531333	-0.543098	-0.573592	-0.578814	-0.5551	-0.536893	-0.530905	-0.544679	-0.574401	-0.570612	-0.576621	-0.568159	-0.569144	-0.580636	-0.601996
	36.1667	-0.59653	-0.534262	-0.541658	-0.52603	-0.575411	-0.626798	-0.54963	-0.562981	-0.586853	-0.550431	-0.537785	-0.578161	-0.554401	-0.563046	-0.540563	-0.547835	-0.570674	-0.572097
	36.3333	-0.687431	-0.596786	-0.598982	-0.592998	-0.634794	-0.638399	-0.616376	-0.59071	-0.569324	-0.599648	-0.554964	-0.595645	-0.594383	-0.595499	-0.588208	-0.58083	-0.591078	-0.605911
	36.5	-0.647366	-0.612288	-0.559896	-0.586554	-0.624122	-0.652131	-0.592383	-0.604395	-0.572637	-0.595058	-0.585623	-0.602891	-0.60731	-0.562504	-0.570004	-0.567518	-0.580228	-0.581313
	36.6667	-0.650337	-0.575452	-0.604114	-0.609145	-0.598353	-0.637048	-0.602319	-0.586095	-0.567987	-0.578096	-0.57408	-0.60407	-0.584598	-0.619258	-0.563774	-0.584372	-0.563797	-0.58904
	36.8333	-0.652753	-0.577841	-0.554993	-0.563411	-0.623041	-0.62507	-0.641826	-0.59782	-0.622488	-0.609191	-0.599557	-0.620106	-0.612995	-0.613826	-0.600149	-0.583904	-0.601542	-0.653083
	37	-0.712555	-0.624356	-0.588202	-0.625688	-0.645475	-0.676612	-0.61855	-0.611778	-0.592062	-0.588607	-0.580302	-0.628428	-0.624301	-0.60434	-0.60733	-0.596135	-0.607475	-0.599133
	37.1667	-0.666302	-0.632966	-0.580415	-0.603716	-0.586155	-0.654805	-0.592277	-0.595772	-0.621869	-0.604805	-0.599807	-0.613458	-0.617894	-0.629166	-0.630073	-0.599728	-0.617219	-0.608208
	37.3333	-0.643913	-0.579093	-0.558478	-0.553829	-0.632864	-0.627724	-0.616687	-0.597594	-0.602372	-0.583517	-0.581711	-0.625316	-0.610549	-0.603259	-0.578906	-0.560178	-0.616187	-0.622614
	37.5	-0.685649	-0.652839	-0.644442	-0.63756	-0.625925	-0.659849	-0.660592	-0.601161	-0.602124	-0.593303	-0.546388	-0.640328	-0.644201	-0.643634	-0.608297	-0.618769	-0.617229	-0.641473
	37.6667	-0.649235	-0.674607	-0.612427	-0.559821	-0.627208	-0.625302	-0.639329	-0.603968	-0.600278	-0.624798	-0.5747	-0.633927	-0.618636	-0.59481	-0.636727	-0.599312	-0.624988	-0.635149
	37.8333	-0.654091	-0.601026	-0.619459	-0.619044	-0.638448	-0.63178	-0.601177	-0.600654	-0.575944	-0.601635	-0.592786	-0.596381	-0.626287	-0.596859	-0.604464	-0.591503	-0.605084	-0.635422
	38	-0.662213	-0.667041	-0.606845	-0.669975	-0.655514	-0.654496	-0.621609	-0.599352	-0.608461	-0.590035	-0.570394	-0.627853	-0.601875	-0.622193	-0.606933	-0.638777	-0.615765	-0.637733
	38.1667	-0.642976	-0.606763	-0.601336	-0.627267	-0.6366	-0.64518	-0.592359	-0.606986	-0.586199	-0.569822	-0.589945	-0.59496	-0.599448	-0.595663	-0.59764	-0.601901	-0.610488	-0.628647
	38.3333	-0.679408	-0.642592	-0.585406	-0.644849	-0.644781	-0.61513	-0.602278	-0.575609	-0.577491	-0.591364	-0.59141	-0.592582	-0.591529	-0.61255	-0.623892	-0.58352	-0.580144	-0.613264
	38.5	-0.680214	-0.593803	-0.570406	-0.587317	-0.623797	-0.662952	-0.589809	-0.554331	-0.563113	-0.573095	-0.574166	-0.607856	-0.614168	-0.632169	-0.602716	-0.593964	-0.609946	-0.632715
	38.6667	-0.629319	-0.609206	-0.566025	-0.583616	-0.625877	-0.639164	-0.624422	-0.566056	-0.535504	-0.572635	-0.584219	-0.599075	-0.625365	-0.610636	-0.613404	-0.61698	-0.598707	-0.588627
	38.8333	-0.625565	-0.606032	-0.623126	-0.560511	-0.571505	-0.628427	-0.588744	-0.536211	-0.546912	-0.574881	-0.582327	-0.598407	-0.596483	-0.599599	-0.583185	-0.605483	-0.595906	-0.610319
	39	-0.611157	-0.629793	-0.633283	-0.586594	-0.63715	-0.675612	-0.599447	-0.563076	-0.575237	-0.582583	-0.544121	-0.599379	-0.614931	-0.624038	-0.588503	-0.62084	-0.598032	-0.609767
	39.1667	-0.643845	-0.626634	-0.649212	-0.593248	-0.630557	-0.605537	-0.57406	-0.563344	-0.566529	-0.535953	-0.532856	-0.585177	-0.609437	-0.579338	-0.57156	-0.564776	-0.580615	-0.611945
	39.3333	-0.640489	-0.583401	-0.617808	-0.573496	-0.632626	-0.620266	-0.540037	-0.548	-0.542891	-0.536955	-0.526533	-0.545982	-0.604758	-0.56023	-0.595926	-0.597238	-0.566122	-0.584835
[truncated: 697 more rows]

## Sheet: Figure 6
Fig. 6A, B	Treatment	Amplitude	Phase (rad/2p)			Average amplitude	Average phase (rad/2p)		Fitting parameters		Fig. 6C, D	Tissue	Treatment	Amplitude	Phase (rad/2p)		Tissue	Treatment	Average amplitude	Average phase (rad/2p)		Fitting parameters		Fig. 6E, F	Amplitude_exp						Fig. 6K, L	Background	Additional	Amplitude	Phase (rad/2p)		Experiment					Fig. 6M	Background	Additional	Amplitude	Phase (rad/2p)		Fig. 6N	Background
[truncated: 76 more rows]
[truncated: 7 more columns]

[truncated: 18 more sheets: Supplementary Fig. 1A, Supplementary Fig. 1B, Supplementary Fig. 2, Supplementary Fig. 5, Supplementary Fig. 6, Supplementary Fig. 7, Supplementary Fig. 8, Supplementary Fig. 9, Supplementary Fig. 10, Supplementary Fig. 11, Supplementary Fig. 12, Supplementary Fig. 13, Raw bioluminescence (MEFs), Raw bioluminescence (Lung), Raw bioluminescence (Kidney), Raw bioluminescence (Spleen), Raw bioluminescence (WAT), Raw bioluminescence (SCN)]
